# Supplementary material for: Deregulation of miRNAs in malignant pleural mesothelioma is associated with prognosis and suggests an alteration of cell metabolism
Source: Sci Rep. 2017 Jun 9;7:3140. doi: 10.1038/s41598-017-02694-0 (PMC5466648; doi:10.1038/s41598-017-02694-0)
Supplement: Supplementary file 2 — Suppl Table 1 [file 41598_2017_2694_MOESM2_ESM.xls]

## Sheet: Metadata
SERIES
title	Deregulation of miRNA in malignant pleaural mesothelioma is associated with prognosis and suggests an alteration of cell metabolism
summary
overall design
contributor	Luciano Cascione
contributor	Pierluigi Gasparini
contributor	Luciano Mutti
SAMPLES
# The corresponding example matrix table is included in the next worksheet.
Sample name	title	raw data file	source name	organism	characteristics: Tissue	molecule	Code	Sex	Age_at _diagnosis	Age_at_death	Survival.Time	Survival.Status	Subtype
N1				Homo sapiens	healthy tissue	total RNA		F	65
N2				Homo sapiens	healthy tissue	total RNA		M	84
N3				Homo sapiens	healthy tissue	total RNA		F	65
N4				Homo sapiens	healthy tissue	total RNA		M	83
N5				Homo sapiens	healthy tissue	total RNA		M	83
N6				Homo sapiens	healthy tissue	total RNA		F	77
N7				Homo sapiens	healthy tissue	total RNA		M	83
N8				Homo sapiens	healthy tissue	total RNA		M	60
N9				Homo sapiens	healthy tissue	total RNA		M	57
N10				Homo sapiens	healthy tissue	total RNA		M	67
MPM1				Homo sapiens	malignant pleural mesothelioma	total RNA	MPM1	F	57	59	22	1	Biphasic
MPM2				Homo sapiens	malignant pleural mesothelioma	total RNA	MPM2
MPM3				Homo sapiens	malignant pleural mesothelioma	total RNA	MPM3	M	64	65	11	1	Biphasic
MPM4				Homo sapiens	malignant pleural mesothelioma	total RNA	MPM4	M	47	53	70	1	Epithelioid
MPM5				Homo sapiens	malignant pleural mesothelioma	total RNA	MPM5	M	58	60	26	1	Biphasic
MPM6				Homo sapiens	malignant pleural mesothelioma	total RNA	MPM6	M	60	63	34	1	Epithelioid
MPM7				Homo sapiens	malignant pleural mesothelioma	total RNA	MPM7	M	61	61	6	1	Epithelioid
MPM8				Homo sapiens	malignant pleural mesothelioma	total RNA	MPM8	M	56	56	7	1	Epithelioid
MPM9				Homo sapiens	malignant pleural mesothelioma	total RNA	MPM9	M	48	53	59	1	Epithelioid
MPM10				Homo sapiens	malignant pleural mesothelioma	total RNA	MPM10	M	66	66	5	1	Biphasic
MPM11				Homo sapiens	malignant pleural mesothelioma	total RNA	MPM11
MPM12				Homo sapiens	malignant pleural mesothelioma	total RNA	MPM12	F	72	73	6	1	Epithelioid
MPM13				Homo sapiens	malignant pleural mesothelioma	total RNA	MPM13
MPM14				Homo sapiens	malignant pleural mesothelioma	total RNA	MPM14	M	83	83	1	1	Sarcomatoid
MPM15				Homo sapiens	malignant pleural mesothelioma	total RNA	MPM15
MPM16				Homo sapiens	malignant pleural mesothelioma	total RNA	MPM16
MPM17				Homo sapiens	malignant pleural mesothelioma	total RNA	MPM17
MPM18				Homo sapiens	malignant pleural mesothelioma	total RNA	MPM18
MPM19				Homo sapiens	malignant pleural mesothelioma	total RNA	MPM19
MPM21				Homo sapiens	malignant pleural mesothelioma	total RNA	MPM21
MPM22				Homo sapiens	malignant pleural mesothelioma	total RNA	MPM22
MPM23				Homo sapiens	malignant pleural mesothelioma	total RNA	MPM23	M	72	73	11	1	Epithelioid
MPM24				Homo sapiens	malignant pleural mesothelioma	total RNA	MPM24
MPM25				Homo sapiens	malignant pleural mesothelioma	total RNA	MPM25
MPM26				Homo sapiens	malignant pleural mesothelioma	total RNA	MPM26
MPM27				Homo sapiens	malignant pleural mesothelioma	total RNA	MPM27	M	57	58	16	1	Epithelioid
MPM28				Homo sapiens	malignant pleural mesothelioma	total RNA	MPM28	M	79	79	6	1	Epithelioid
MPM29				Homo sapiens	malignant pleural mesothelioma	total RNA	MPM29	F	51	52	10	1	Epithelioid
MPM30				Homo sapiens	malignant pleural mesothelioma	total RNA	MPM30	M	41	42	10	1	Epithelioid
MPM31				Homo sapiens	malignant pleural mesothelioma	total RNA	MPM31	M	75	77	18	1	Epithelioid
MPM32				Homo sapiens	malignant pleural mesothelioma	total RNA	MPM32	F	56	57	15	1	Epithelioid
MPM33				Homo sapiens	malignant pleural mesothelioma	total RNA	MPM33	M	68	72	53	1	Biphasic
MPM34				Homo sapiens	malignant pleural mesothelioma	total RNA	MPM34	F	75	75	2	1	Epithelioid
MPM35				Homo sapiens	malignant pleural mesothelioma	total RNA	MPM35	M	68				Epithelioid
MPM36				Homo sapiens	malignant pleural mesothelioma	total RNA	MPM36	M	75	75	7	1	Biphasic
MPM38				Homo sapiens	malignant pleural mesothelioma	total RNA	MPM38	F	51	55	54	1	Epithelioid
MPM39				Homo sapiens	malignant pleural mesothelioma	total RNA	MPM39	F	72	72	3	1	Epithelioid
MPM43				Homo sapiens	malignant pleural mesothelioma	total RNA	MPM43	M	43	45	23	1	Epithelioid
MPM44				Homo sapiens	malignant pleural mesothelioma	total RNA	MPM44	F	85	85	7	1	Epithelioid
MPM45				Homo sapiens	malignant pleural mesothelioma	total RNA	MPM45	M	67	68	13	1	Biphasic
MPM46				Homo sapiens	malignant pleural mesothelioma	total RNA	MPM46	M	77	77	2	1	Epithelioid
MPM47				Homo sapiens	malignant pleural mesothelioma	total RNA	MPM47	F	82	82	12	1	Epithelioid
MPM48				Homo sapiens	malignant pleural mesothelioma	total RNA	MPM48	M	65	68	36	1	Biphasic
MPM50				Homo sapiens	malignant pleural mesothelioma	total RNA	MPM50	M	70			1	Epithelioid
MPM51				Homo sapiens	malignant pleural mesothelioma	total RNA	MPM51
MPM53				Homo sapiens	malignant pleural mesothelioma	total RNA	MPM53
MPM54				Homo sapiens	malignant pleural mesothelioma	total RNA	MPM54
MPM55				Homo sapiens	malignant pleural mesothelioma	total RNA	MPM55
MPM56				Homo sapiens	malignant pleural mesothelioma	total RNA	MPM56
MPM57				Homo sapiens	malignant pleural mesothelioma	total RNA	MPM57
MPM58				Homo sapiens	malignant pleural mesothelioma	total RNA	MPM58
MPM59				Homo sapiens	malignant pleural mesothelioma	total RNA	MPM59
MPM60				Homo sapiens	malignant pleural mesothelioma	total RNA	MPM60
MPM61				Homo sapiens	malignant pleural mesothelioma	total RNA	MPM61
MPM62				Homo sapiens	malignant pleural mesothelioma	total RNA	MPM62	M	64	64	6	1	Epithelioid
MPM63				Homo sapiens	malignant pleural mesothelioma	total RNA	MPM63	M	77	78	5	1	Epithelioid
MPM64				Homo sapiens	malignant pleural mesothelioma	total RNA	MPM64	M	72	73	13	1	Epithelioid
MPM65				Homo sapiens	malignant pleural mesothelioma	total RNA	MPM65	M	70	71	12	1	Epithelioid
MPM66				Homo sapiens	malignant pleural mesothelioma	total RNA	MPM66
MPM67				Homo sapiens	malignant pleural mesothelioma	total RNA	MPM67	F	63	68	58	1	Epithelioid
MPM68				Homo sapiens	malignant pleural mesothelioma	total RNA	MPM68	M	69	71	24	1	Epithelioid
MPM69				Homo sapiens	malignant pleural mesothelioma	total RNA	MPM69					1	Epithelioid
MPM70				Homo sapiens	malignant pleural mesothelioma	total RNA	MPM70	M	67	68	11	1	Epithelioid
MPM71				Homo sapiens	malignant pleural mesothelioma	total RNA	MPM71	M	77	80	32	1	Epithelioid
MPM72				Homo sapiens	malignant pleural mesothelioma	total RNA	MPM72	M	70	70	5	1	Epithelioid
MPM73				Homo sapiens	malignant pleural mesothelioma	total RNA	MPM73
MPM74				Homo sapiens	malignant pleural mesothelioma	total RNA	MPM74	F	70	71	10	1	Epithelioid
MPM75				Homo sapiens	malignant pleural mesothelioma	total RNA	MPM75
MPM76				Homo sapiens	malignant pleural mesothelioma	total RNA	MPM76	M			2	1	Epithelioid
MPM77				Homo sapiens	malignant pleural mesothelioma	total RNA	MPM77						Epithelioid
MPM78				Homo sapiens	malignant pleural mesothelioma	total RNA	MPM78						Epithelioid
MPM79				Homo sapiens	malignant pleural mesothelioma	total RNA	MPM79	F	70	71	10	1	Epithelioid
MPM80				Homo sapiens	malignant pleural mesothelioma	total RNA	MPM80					1	Epithelioid
MPM81				Homo sapiens	malignant pleural mesothelioma	total RNA	MPM81
MPM82				Homo sapiens	malignant pleural mesothelioma	total RNA	MPM82	F	49	50	11	1	Epithelioid
MPM83				Homo sapiens	malignant pleural mesothelioma	total RNA	MPM83
MPM84				Homo sapiens	malignant pleural mesothelioma	total RNA	MPM84	M	64	65	17	1	Epithelioid
MPM85				Homo sapiens	malignant pleural mesothelioma	total RNA	MPM85	M			14	1	Epithelioid
MPM86				Homo sapiens	malignant pleural mesothelioma	total RNA	MPM86
MPM87				Homo sapiens	malignant pleural mesothelioma	total RNA	MPM87					1	Epithelioid
MPM88				Homo sapiens	malignant pleural mesothelioma	total RNA	MPM88					1	Epithelioid
MPM89				Homo sapiens	malignant pleural mesothelioma	total RNA	MPM89					1	Epithelioid
MPM90				Homo sapiens	malignant pleural mesothelioma	total RNA	MPM90	M	70	70	1	1	Epithelioid
MPM91				Homo sapiens	malignant pleural mesothelioma	total RNA	MPM91						Epithelioid
MPM92				Homo sapiens	malignant pleural mesothelioma	total RNA	MPM92	M	73	74	20	1	Epithelioid
MPM93				Homo sapiens	malignant pleural mesothelioma	total RNA	MPM93	F	47	49	15	1	Epithelioid
MPM94				Homo sapiens	malignant pleural mesothelioma	total RNA	MPM94						Epithelioid
MPM95				Homo sapiens	malignant pleural mesothelioma	total RNA	MPM95						Epithelioid
MPM96				Homo sapiens	malignant pleural mesothelioma	total RNA	MPM96	M	53	55	22	1	Epithelioid
MPM97				Homo sapiens	malignant pleural mesothelioma	total RNA	MPM97	F			11	1	Epithelioid
MPM99				Homo sapiens	malignant pleural mesothelioma	total RNA	MPM99
MPM100				Homo sapiens	malignant pleural mesothelioma	total RNA	MPM100						Epithelioid
MPM101				Homo sapiens	malignant pleural mesothelioma	total RNA	MPM101	M	79	80	8	1	Epithelioid
MPM102				Homo sapiens	malignant pleural mesothelioma	total RNA	MPM102	F	76	77	12	1	Epithelioid
MPM103				Homo sapiens	malignant pleural mesothelioma	total RNA	MPM103				32	1	Epithelioid
MPM104				Homo sapiens	malignant pleural mesothelioma	total RNA	MPM104						Epithelioid
PROTOCOLS
extract protocol	Ambion Recoverall according to manufacture's instructions
label protocol	RNA was not labeled; instead, RNA (33 ng/ul) was pre-processed following the NanoString manufacturer's protocol by the Ohio State Microarray Core Facility
hyb protocol	RNA was hybridized to capture probes and detection probes using the NanoString nCounter system according to the manufacturer's protocol. Detection probes were provided by the manufacturer and were labeled with a proprietary fluorescent barcode system.
scan protocol	Scanning was conducted using the NanoString confocal microscope scanner/Digital Analyzer according to manufacturer's instructions.
data processing	The analysis of raw data was performed with nSlover Analysis Software provided by NanoString Technologies. Data were collected as NanoString RCC files and provided as an Excel spreadsheet. The data were normalizeed to the geometric mean of the 90 most highly expressed miRNAs.
value definition	Raw Value
PLATFORM
title	NanoString
technology	spotted DNA/cDNA
geo_accession
distribution	custom-commercial
organism	Homo sapiens
manufacturer	NanoString
manufacture protocol	See manufacture's website
# Platform Column Definitions
Code Class
Name
Accession

## Sheet: Raw_Data
Code Class	Name	Accession	N1	N2	N3	N4	N5	N6	N7	N8	N9	N10	MPM1	MPM2	MPM3	MPM4	MPM5	MPM6	MPM7	MPM8	MPM9	MPM10	MPM11	MPM12	MPM13	MPM14	MPM14	MPM16	MPM17	MPM18	MPM19	MPM21	MPM22	MPM23	MPM24	MPM25	MPM26	MPM27	MPM28	MPM29	MPM30	MPM31	MPM32	MPM33	MPM34	MPM35	MPM36	MPM38	MPM39
Positive	POS_A(128)	nmiR00813.1	16034	16559	20221	19874	16312	19005	16362	18054	16827	22042	17733	15038	13487	11882	9056	10506	11824	16132	13282	14545	10530	5972	14144	13534	8726	14920	10155	9086	14090	12884	13805	10328	14068	13831	16269	10779	6853	13672	14441	6814	13101	14512	15901	8835	14116	9998	15202
Positive	POS_B(32)	nmiR00809.1	2846	3116	3631	3712	3032	3421	2795	3198	3191	3989	3156	2519	2550	2294	1641	2140	2338	2928	2558	2754	2236	979	2793	2583	1881	2994	1780	1934	2491	2386	2538	1864	2582	2823	3033	1675	1232	2484	2675	1332	2564	2650	3041	1857	2864	1837	3048
Positive	POS_C(8)	nmiR00811.1	489	492	675	661	496	591	503	633	506	663	469	447	390	357	289	370	330	517	382	455	292	162	406	363	282	397	314	208	370	378	342	357	391	405	418	313	239	392	413	194	376	424	465	319	392	269	431
Positive	POS_D(2)	nmiR00822.1	211	184	251	217	247	202	203	238	226	279	193	150	180	138	141	153	166	202	185	187	155	87	192	176	138	219	136	111	180	183	184	155	172	180	223	134	105	154	194	113	190	222	233	119	187	153	201
Positive	POS_E(0.5)	nmiR00801.1	54	64	93	60	58	68	59	73	87	65	64	32	52	58	24	29	42	61	34	62	29	18	48	54	30	53	22	20	49	37	40	18	44	74	51	45	15	42	45	15	42	51	56	25	74	26	52
Positive	POS_F(0.125)	nmiR00825.1	20	21	21	20	21	24	25	23	23	27	24	17	16	9	22	20	21	15	17	17	13	16	15	16	6	30	17	15	22	16	24	15	14	12	16	30	7	15	19	8	14	22	26	16	21	20	21
Negative	NEG_A(0)	nmiR00810.1	21	14	11	20	17	9	11	15	24	20	10	18	11	9	8	13	12	10	13	17	12	5	13	16	11	14	11	5	14	17	7	18	13	10	21	10	5	12	11	8	12	6	10	6	11	11	17
Negative	NEG_B(0)	nmiR00828.1	30	22	32	30	21	35	28	39	33	35	21	25	20	21	23	15	25	33	24	32	18	17	24	19	21	34	16	12	25	14	20	18	21	16	27	26	14	26	28	23	20	19	24	12	31	15	28
Negative	NEG_C(0)	nmiR00803.1	6	12	16	13	7	7	12	14	9	20	14	11	9	11	6	9	12	9	15	10	9	9	17	17	9	15	8	6	9	20	12	10	8	13	11	13	5	17	18	9	14	14	10	11	11	9	9
Negative	NEG_D(0)	nmiR00823.1	11	13	15	12	6	5	8	3	10	13	11	15	9	8	14	11	14	9	15	16	6	9	17	3	6	7	11	6	6	12	12	11	8	8	16	6	9	16	15	5	13	13	6	15	9	3	10
Negative	NEG_E(0)	nmiR00827.1	16	19	10	19	15	13	18	10	11	19	21	16	10	5	18	6	13	11	19	12	5	12	13	13	8	12	4	8	6	7	17	6	11	13	19	11	6	14	6	3	12	12	23	13	15	9	8
Negative	NEG_F(0)	nmiR00805.1	14	14	22	10	20	20	16	19	7	23	18	13	9	14	16	18	11	8	12	15	9	13	17	14	9	22	14	12	22	12	19	13	14	17	15	21	6	9	18	4	12	16	12	18	15	10	22
Housekeeping	ACTB	NM_001101.2	308	68	336	304	561	75	435	296	236	58	178	246	84	94	55	103	155	176	94	449	45	142	28	207	62	82	192	10	199	123	256	28	229	199	275	119	76	3	31	7	220	248	69	35	167	132	164
Housekeeping	B2M	NM_004048.2	760	275	1347	1057	794	355	935	1335	584	242	170	1366	592	307	232	718	339	470	410	1607	54	72	73	681	528	227	384	45	370	405	779	351	651	730	288	241	634	26	164	49	679	775	290	338	530	405	1233
Housekeeping	GAPDH	NM_002046.3	215	95	230	222	367	88	233	158	250	70	124	161	109	116	133	105	159	178	55	313	44	109	54	343	46	175	125	13	103	94	314	44	144	255	408	112	62	10	59	9	111	401	52	27	157	125	178
Housekeeping	RPL19	NM_000981.3	262	193	575	389	502	174	319	264	181	115	284	490	281	289	189	352	247	297	254	426	123	136	143	357	115	207	341	78	330	272	378	166	437	463	535	362	148	26	104	19	256	374	111	109	289	289	241
Housekeeping	RPLP0	NM_001002.3	268	117	552	385	488	120	309	197	158	56	190	278	94	162	126	359	110	207	126	332	78	142	65	290	68	121	315	41	102	143	450	73	418	361	810	229	82	7	45	15	198	327	68	87	190	180	122
Endogenous1	hsa-let-7a-5p	MIMAT0000062	11493	1170	5830	6761	8186	7607	8288	11909	20829	9516	6020	2251	3311	2795	300	1721	1872	5374	2082	5112	1726	830	75	4254	2268	304	1369	733	3326	1089	974	123	2331	3555	2002	273	214	18	415	214	1222	850	131	104	276	149	234
Endogenous1	hsa-let-7b-5p	MIMAT0000063	8801	3152	5176	5875	4962	11262	5077	6666	11866	9540	3368	2299	2578	2706	342	1164	1347	3214	2060	1960	1248	792	102	2731	2372	300	1618	1091	2136	1097	858	385	1748	1806	1003	223	433	89	841	944	1223	862	177	246	521	359	473
Endogenous1	hsa-let-7c	MIMAT0000064	2428	529	1266	1283	927	3381	1020	1522	2562	2584	1789	491	511	388	78	316	368	663	611	483	336	171	43	488	373	51	341	332	1883	204	158	64	319	359	319	52	90	19	137	144	218	180	64	46	117	67	68
Endogenous1	hsa-let-7d-5p	MIMAT0000065	797	171	484	652	615	619	558	948	1837	697	391	199	216	145	37	112	111	380	153	336	131	61	34	202	117	45	65	111	216	111	98	33	200	241	155	46	30	12	65	28	82	72	26	23	32	14	30
Endogenous1	hsa-let-7e-5p	MIMAT0000066	883	197	587	633	712	714	638	878	2427	679	421	191	278	208	30	152	436	625	163	353	141	64	19	268	145	52	57	107	351	62	101	26	236	298	119	30	18	7	35	15	112	95	23	9	37	36	25
Endogenous1	hsa-let-7f-5p	MIMAT0000067	805	52	415	480	535	351	440	874	1584	699	424	122	112	82	15	68	84	216	65	328	98	21	17	269	111	46	25	30	187	34	47	11	99	177	89	15	13	11	22	8	58	26	22	8	27	14	16
Endogenous1	hsa-let-7g-5p	MIMAT0000414	3213	301	2127	2188	2099	1803	2771	4585	5416	4460	1072	603	593	234	57	342	343	686	437	1270	388	156	23	779	328	126	234	131	882	157	280	26	332	744	433	40	28	10	135	38	193	87	58	19	84	52	63
Endogenous1	hsa-let-7i-5p	MIMAT0000415	2040	400	928	1962	1262	1367	1835	1816	4154	2642	709	235	296	125	30	106	223	471	248	432	107	51	14	405	152	325	75	101	263	107	132	20	219	394	147	20	25	6	102	79	103	58	34	14	58	20	32
Endogenous1	hsa-miR-1	MIMAT0000416	24	12	11	55	12	7	23	18	44	17	21	8	8	7	16	19	17	16	12	20	49	36	17	13	12	12	7	13	96	13	8	12	10	21	12	17	9	16	10	1	7	9	11	10	14	21	18
Endogenous1	hsa-miR-7-5p	MIMAT0000252	18	21	13	19	11	8	21	18	19	17	14	23	15	13	13	8	10	10	12	19	14	9	8	13	14	11	11	4	17	10	16	7	7	4	10	10	6	5	8	2	2	8	7	14	14	11	12
Endogenous1	hsa-miR-9-5p	MIMAT0000441	17	10	15	18	20	15	21	19	21	22	19	14	15	5	7	6	13	10	11	10	11	14	14	10	12	14	8	45	18	12	7	12	11	8	17	12	9	12	10	4	11	7	19	12	19	15	19
Endogenous1	hsa-miR-10a-5p	MIMAT0000253	181	53	86	97	134	308	147	309	498	150	56	65	105	64	23	98	68	139	55	100	52	30	35	48	49	37	49	87	34	53	38	20	143	98	114	29	19	20	38	23	32	33	28	9	30	15	18
Endogenous1	hsa-miR-10b-5p	MIMAT0000254	121	13	56	63	87	116	120	111	152	144	38	27	9	13	13	49	21	21	21	28	21	18	16	22	22	23	50	10	37	19	25	13	11	17	29	10	16	13	15	11	14	10	18	19	10	8	15
Endogenous1	hsa-miR-15a-5p	MIMAT0000068	349	52	231	292	424	169	585	492	1103	425	305	150	62	84	37	49	102	144	78	247	57	51	17	247	91	28	58	25	82	64	62	24	86	123	63	11	21	8	38	37	41	33	26	12	24	12	23
Endogenous1	hsa-miR-15b-5p	MIMAT0000417	532	56	580	688	553	269	794	584	951	429	253	83	70	45	20	46	68	325	77	254	53	28	9	214	32	17	42	14	44	57	50	7	106	85	100	15	10	9	35	22	43	72	18	7	15	9	18
Endogenous1	hsa-miR-16-5p	MIMAT0000069	2735	218	1804	2116	2565	1147	4176	2965	6517	2472	1145	394	428	260	42	224	322	903	422	1072	220	72	54	677	208	120	127	90	348	198	172	32	356	454	273	32	41	22	126	111	203	143	80	31	88	21	57
Endogenous1	hsa-miR-18a-5p	MIMAT0000072	20	14	16	25	34	11	33	18	55	19	23	15	7	9	18	17	25	19	14	10	13	18	12	21	9	24	11	22	18	10	21	11	10	15	22	20	13	11	15	9	10	21	25	16	19	11	27
Endogenous1	hsa-miR-18b-5p	MIMAT0001412	28	20	15	23	22	43	24	38	51	43	50	27	10	10	11	20	18	19	25	16	16	12	15	10	15	13	10	19	43	26	21	11	9	17	29	23	12	7	14	11	15	20	18	12	14	12	22
Endogenous1	hsa-miR-19a-3p	MIMAT0000073	40	19	29	26	27	10	32	33	56	41	51	13	11	24	16	15	17	34	25	40	13	12	8	53	7	11	8	6	17	9	16	11	14	19	20	11	17	4	11	5	17	10	10	12	12	7	2
Endogenous1	hsa-miR-19b-3p	MIMAT0000074	60	8	42	55	86	30	127	89	158	84	106	34	31	27	6	21	34	61	22	85	22	12	21	128	25	18	22	8	27	20	19	8	25	17	33	5	11	11	12	14	16	11	17	6	15	6	8
Endogenous1	hsa-miR-20a-5p+hsa-miR-20b-5p	MIMAT0000075	186	11	156	141	250	86	322	257	491	277	146	59	53	90	28	54	84	143	56	144	47	20	25	226	68	19	25	10	58	33	31	10	60	104	87	16	9	1	33	24	24	22	11	8	32	9	20
Endogenous1	hsa-miR-21-5p	MIMAT0000076	4937	1000	1522	2981	3458	2407	5445	7493	16972	5604	2994	829	2058	644	228	875	989	2488	727	3542	262	97	262	3141	1077	864	228	166	621	442	924	199	978	1444	815	192	160	186	541	314	556	445	423	158	410	163	406
Endogenous1	hsa-miR-22-3p	MIMAT0000077	750	330	214	506	714	491	975	1198	2253	670	312	148	214	147	32	61	94	264	107	301	98	48	18	311	239	56	68	39	181	114	111	29	219	252	133	26	36	18	91	106	79	94	17	30	47	11	47
Endogenous1	hsa-miR-23a-3p	MIMAT0000078	4163	1334	861	1730	1280	2895	2918	4575	5736	2617	1253	240	735	280	85	212	227	956	334	810	496	394	49	1052	199	177	400	61	585	142	375	78	163	341	243	109	104	40	159	253	130	102	37	24	89	32	59
Endogenous1	hsa-miR-23b-3p	MIMAT0000418	551	116	195	199	93	709	307	655	724	283	381	67	107	102	26	69	48	272	61	168	188	95	14	48	45	16	76	18	385	70	60	12	110	97	69	35	11	7	41	31	66	28	10	11	27	9	15
Endogenous1	hsa-miR-23c	MIMAT0018000	10	7	9	2	9	6	8	10	11	8	11	18	2	4	6	3	2	5	6	9	2	10	6	5	7	9	5	8	6	9	15	8	5	7	4	9	9	5	6	4	6	4	10	17	7	7	17
Endogenous1	hsa-miR-24-3p	MIMAT0000080	627	166	236	295	271	384	424	642	1378	422	260	47	87	43	9	37	49	152	30	155	52	38	10	132	39	28	26	6	109	25	41	11	36	72	51	9	12	10	21	17	26	25	14	6	13	6	6
Endogenous1	hsa-miR-25-3p	MIMAT0000081	624	170	561	674	623	464	891	617	949	764	317	131	104	162	72	128	118	219	127	198	86	79	67	106	91	83	98	45	146	108	94	60	152	160	227	69	56	73	107	72	88	118	83	60	77	64	81
Endogenous1	hsa-miR-26a-5p	MIMAT0000082	1653	239	498	986	507	1096	728	1638	2091	1315	431	186	169	123	14	82	115	203	119	309	181	40	31	207	87	43	51	91	409	46	61	21	133	155	98	22	14	22	40	24	95	39	35	23	39	15	31
Endogenous1	hsa-miR-26b-5p	MIMAT0000083	378	37	222	168	252	183	473	519	602	581	374	119	108	92	17	88	55	136	93	144	106	41	18	177	110	31	47	56	213	75	46	13	110	63	51	35	16	14	34	17	46	30	37	23	43	17	24
Endogenous1	hsa-miR-27a-3p	MIMAT0000084	72	19	10	35	38	26	36	56	111	35	43	12	13	7	11	9	20	24	17	19	7	16	18	25	13	15	12	10	13	13	24	6	14	18	19	25	6	12	17	7	17	20	18	9	17	13	15
Endogenous1	hsa-miR-27b-3p	MIMAT0000419	721	146	170	192	275	480	441	694	2061	359	457	66	106	83	27	61	66	225	51	200	191	62	18	102	19	22	54	15	308	39	49	14	59	106	70	18	13	10	28	34	55	17	15	14	21	8	14
Endogenous1	hsa-miR-28-3p	MIMAT0004502	118	42	50	100	95	126	125	102	243	100	39	27	33	24	24	22	32	32	27	40	35	21	22	24	27	26	23	13	53	19	19	7	24	16	15	19	6	12	20	12	20	10	10	12	21	8	13
Endogenous1	hsa-miR-28-5p	MIMAT0000085	121	36	34	63	139	48	169	140	379	79	50	29	24	13	4	15	16	26	20	43	43	37	9	17	13	18	15	7	52	20	10	4	16	15	13	11	7	9	12	15	11	24	6	4	13	12	8
Endogenous1	hsa-miR-29a-3p	MIMAT0000086	344	120	175	229	238	333	371	700	700	535	235	109	123	114	28	72	83	184	84	249	103	52	25	223	119	99	54	75	347	114	92	26	170	277	132	54	24	7	109	53	56	115	25	23	40	24	34
Endogenous1	hsa-miR-29b-3p	MIMAT0000100	372	61	306	216	184	176	424	877	515	1008	843	597	382	419	90	281	227	559	202	765	347	233	31	898	684	255	179	250	899	359	401	44	678	883	272	132	57	22	322	116	196	342	59	41	120	41	107
Endogenous1	hsa-miR-29c-3p	MIMAT0000681	75	20	38	46	47	47	126	184	136	130	97	57	41	49	18	34	32	77	39	73	101	51	16	58	72	27	31	12	178	44	37	15	64	79	69	21	15	10	38	18	38	27	10	16	20	6	17
Endogenous1	hsa-miR-30a-5p	MIMAT0000087	127	52	67	58	60	129	121	187	273	142	79	72	117	107	29	87	42	74	45	113	80	50	26	199	143	36	50	30	262	40	31	20	42	107	69	25	20	40	60	25	108	43	25	14	22	21	30
Endogenous1	hsa-miR-30b-5p	MIMAT0000420	338	33	189	298	195	223	274	428	620	324	184	70	56	70	12	18	49	112	36	83	55	22	19	109	51	22	26	17	161	36	45	8	50	69	38	13	8	13	17	13	51	20	18	11	15	13	17
Endogenous1	hsa-miR-30c-5p	MIMAT0000244	97	22	62	85	43	117	87	130	153	99	37	16	18	22	7	8	21	16	16	22	8	12	10	23	7	10	8	10	43	13	8	3	11	18	14	12	5	7	7	8	10	4	7	6	10	7	9
Endogenous1	hsa-miR-30d-5p	MIMAT0000245	126	23	94	105	79	121	136	167	247	161	75	87	59	71	19	50	28	66	37	43	53	44	37	38	42	35	29	24	114	83	56	6	71	96	35	17	12	14	45	28	75	26	20	20	16	13	15
Endogenous1	hsa-miR-30e-5p	MIMAT0000692	92	49	67	69	56	70	94	118	119	122	105	52	63	62	19	34	36	75	46	69	39	17	41	79	85	35	27	42	104	45	43	22	53	57	52	27	20	21	41	17	41	52	36	32	36	21	45
Endogenous1	hsa-miR-31-5p	MIMAT0000089	35	20	14	30	41	38	50	41	93	38	20	11	10	7	19	6	14	8	23	10	9	11	18	7	7	12	11	10	27	15	22	3	16	9	23	13	8	4	16	9	17	11	20	14	26	7	18
Endogenous1	hsa-miR-32-5p	MIMAT0000090	20	15	25	25	6	14	8	26	22	28	28	11	13	21	18	18	15	19	21	20	12	14	15	29	14	11	14	10	12	11	15	14	16	21	14	14	9	11	13	4	12	7	8	14	16	10	17
Endogenous1	hsa-miR-33a-5p	MIMAT0000091	13	11	11	14	13	4	12	13	9	15	11	20	10	13	18	13	14	8	14	19	18	19	16	14	11	13	6	15	14	14	13	7	16	10	21	14	7	10	9	5	8	12	10	8	16	12	13
Endogenous1	hsa-miR-33b-5p	MIMAT0003301	2	3	6	3	4	4	8	10	8	6	5	3	7	2	8	5	4	4	6	1	1	8	4	4	1	3	2	4	5	2	5	5	1	0	6	8	2	3	3	3	3	4	8	6	13	7	6
Endogenous1	hsa-miR-34a-5p	MIMAT0000255	424	103	121	274	248	203	513	636	927	383	546	104	118	95	13	31	67	167	42	146	22	10	6	110	59	90	28	36	105	50	25	22	91	122	34	12	16	5	40	25	40	19	11	7	15	4	12
Endogenous1	hsa-miR-34b-3p	MIMAT0004676	11	9	7	17	13	13	8	3	12	9	19	12	6	6	17	6	17	3	20	6	5	9	15	4	4	12	11	11	10	8	11	10	7	9	6	17	12	11	10	6	11	11	17	9	21	14	9
Endogenous1	hsa-miR-34c-3p	MIMAT0004677	8	16	11	15	10	16	13	12	11	15	15	9	11	9	19	11	14	8	17	11	11	9	16	13	11	13	10	5	13	8	10	10	8	8	10	10	9	15	12	4	13	7	15	10	8	6	17
Endogenous1	hsa-miR-34c-5p	MIMAT0000686	19	12	13	11	21	11	24	29	20	14	27	10	15	4	3	8	8	5	19	5	6	10	9	18	5	10	6	6	4	12	13	5	6	6	3	13	10	9	8	2	8	7	11	4	4	7	12
Endogenous1	hsa-miR-92a-3p	MIMAT0000092	105	27	212	108	52	156	66	109	165	149	38	20	14	31	13	14	14	44	13	46	19	6	17	40	14	16	20	8	22	10	13	8	22	13	17	12	3	13	14	2	15	16	4	10	20	5	13
Endogenous1	hsa-miR-92b-3p	MIMAT0003218	9	7	22	9	11	30	13	19	16	14	17	13	5	10	11	13	9	11	10	11	7	11	11	6	10	8	10	15	12	7	15	17	13	10	11	18	13	9	12	2	13	12	13	13	18	20	8
Endogenous1	hsa-miR-93-5p	MIMAT0000093	339	45	370	382	362	200	512	399	741	457	229	98	83	121	26	86	124	266	67	152	60	39	30	176	63	29	42	34	64	70	64	18	105	154	173	26	24	6	47	26	42	49	16	25	22	16	41
Endogenous1	hsa-miR-95	MIMAT0000094	59	20	53	36	33	38	46	53	39	79	26	44	23	30	23	17	29	35	22	33	21	21	17	29	43	21	30	15	7	20	40	14	41	69	28	18	18	13	16	9	9	12	21	14	20	18	24
Endogenous1	hsa-miR-96-5p	MIMAT0000095	10	9	7	10	13	7	11	7	8	4	25	8	6	4	7	8	10	10	9	5	5	3	8	24	4	4	6	2	8	6	14	7	8	3	7	12	4	7	9	2	4	11	6	12	11	8	11
Endogenous1	hsa-miR-98	MIMAT0000096	264	28	139	138	168	181	177	224	432	264	149	45	52	45	14	39	59	137	27	122	37	22	15	84	39	29	22	12	89	26	32	10	45	76	54	15	10	8	14	16	18	21	18	10	15	17	11
Endogenous1	hsa-miR-99a-5p	MIMAT0000097	1099	109	275	336	384	1279	489	621	902	1200	1425	209	111	69	35	132	99	182	269	189	139	61	76	153	70	25	118	130	1580	64	51	25	89	99	118	35	9	65	64	41	74	64	19	30	45	22	15
Endogenous1	hsa-miR-99b-5p	MIMAT0000689	504	121	414	508	383	777	380	505	1218	517	224	146	116	133	37	145	256	403	104	132	66	58	50	72	65	61	54	66	201	46	95	28	165	139	93	50	49	19	73	37	69	97	20	37	58	30	52
Endogenous1	hsa-miR-100-5p	MIMAT0000098	946	419	328	515	736	849	609	1469	2696	865	447	462	469	377	98	133	193	486	177	535	187	114	51	286	189	141	118	53	711	414	151	72	275	590	222	38	61	86	371	223	120	65	29	37	37	30	44
Endogenous1	hsa-miR-101-3p	MIMAT0000099	3	6	6	3	11	7	6	7	8	11	8	13	3	5	6	5	6	8	5	6	3	5	7	1	2	5	5	7	10	10	5	6	7	10	5	10	0	14	10	3	6	8	11	12	5	3	6
Endogenous1	hsa-miR-103a-3p	MIMAT0000101	9	3	9	8	9	2	15	8	9	5	5	4	3	2	8	2	4	7	7	12	6	5	5	8	4	10	4	6	6	4	15	8	0	6	11	5	4	14	6	6	7	5	8	5	9	4	6
Endogenous1	hsa-miR-105-5p	MIMAT0000102	10	21	11	17	15	8	13	8	16	19	16	14	3	10	17	9	24	8	12	14	17	18	13	11	20	14	17	12	13	8	20	15	13	17	18	24	10	9	9	2	15	18	27	18	15	18	25
Endogenous1	hsa-miR-106a-5p+hsa-miR-17-5p	MIMAT0000103	206	32	195	200	250	129	291	241	485	309	178	52	53	87	23	54	85	167	57	118	76	28	23	238	57	23	40	38	75	37	41	22	65	95	106	22	20	11	37	19	29	34	28	20	30	17	29
Endogenous1	hsa-miR-106b-5p	MIMAT0000680	69	22	91	68	108	55	161	105	205	145	155	33	42	38	23	49	50	93	32	93	36	27	19	89	74	31	21	12	40	28	33	15	26	53	64	16	16	15	24	7	25	10	27	14	24	12	25
Endogenous1	hsa-miR-107	MIMAT0000104	284	64	206	252	172	204	225	406	619	297	168	57	43	40	17	20	72	63	47	87	41	12	22	111	18	31	18	17	66	21	41	8	47	55	42	20	12	12	30	10	31	30	20	9	20	14	25
Endogenous1	hsa-miR-122-5p	MIMAT0000421	10	9	6	13	12	7	11	9	8	13	13	5	9	0	11	6	9	14	9	10	5	8	13	3	7	8	5	3	10	5	3	11	8	5	7	6	2	8	5	6	11	7	4	7	15	4	8
Endogenous1	hsa-miR-124-3p	MIMAT0000422	13	11	5	7	11	10	10	5	20	10	11	14	11	5	18	12	17	8	13	12	14	12	14	6	12	18	11	12	15	7	22	13	8	4	14	15	12	9	10	4	14	6	22	11	22	18	17
Endogenous1	hsa-miR-125a-3p	MIMAT0004602	16	13	28	22	28	28	12	14	42	27	26	14	15	9	14	11	21	14	18	15	5	10	14	10	4	17	7	10	11	9	16	10	10	13	7	9	6	16	12	7	8	17	15	4	13	5	11
Endogenous1	hsa-miR-125a-5p	MIMAT0000443	499	142	557	652	770	745	497	662	1694	607	186	176	134	202	34	133	313	402	81	257	61	29	39	171	90	70	52	39	150	56	83	32	184	158	78	14	28	17	46	18	91	83	16	26	34	20	62
Endogenous1	hsa-miR-125b-5p	MIMAT0000423	12174	2923	5601	4604	4153	20133	5285	13034	17496	10836	5051	4066	4311	1820	529	1317	1478	4665	2755	4278	1708	892	595	2280	1212	779	1281	1174	9065	1774	1193	421	2144	2877	1604	417	471	489	1306	574	1003	1180	351	427	557	365	433
Endogenous1	hsa-miR-126-3p	MIMAT0000445	5053	540	2240	3276	5509	1623	6179	4928	16182	4368	625	651	758	288	55	441	261	392	711	1004	383	128	23	1166	106	99	361	123	731	167	127	66	220	245	158	50	46	13	133	188	616	53	80	20	91	37	76
Endogenous1	hsa-miR-127-3p	MIMAT0000446	295	267	62	285	264	253	250	327	738	217	70	22	48	14	12	10	47	61	25	68	9	4	9	25	6	66	20	51	26	22	10	23	33	39	10	7	10	16	22	23	21	42	10	7	11	10	5
Endogenous1	hsa-miR-127-5p	MIMAT0004604	21	13	10	14	14	14	20	7	45	14	13	9	11	19	10	13	16	11	20	9	11	15	15	9	13	24	10	11	11	8	14	14	10	13	7	16	13	12	13	3	12	8	15	12	15	6	11
Endogenous1	hsa-miR-128	MIMAT0000424	39	22	34	45	41	32	32	53	97	51	27	14	18	14	12	16	9	19	17	18	11	11	8	18	13	14	11	9	20	11	13	2	14	15	10	15	12	13	13	8	10	13	13	17	15	7	11
Endogenous1	hsa-miR-129-2-3p	MIMAT0004605	20	8	11	9	9	26	10	10	14	16	13	12	13	13	13	5	9	6	17	7	15	8	5	7	7	7	6	17	10	6	12	9	6	3	10	13	11	16	7	5	10	7	13	11	17	8	9
Endogenous1	hsa-miR-129-5p	MIMAT0000242	14	10	11	18	13	16	14	11	14	10	13	15	12	12	13	6	19	11	7	14	13	14	13	8	3	8	12	5	12	11	18	10	9	10	8	18	4	11	9	7	2	6	9	13	18	11	9
Endogenous1	hsa-miR-130a-3p	MIMAT0000425	679	197	396	453	604	735	563	944	1753	826	1350	424	390	400	58	288	307	530	159	343	184	118	90	474	370	66	127	39	439	248	330	36	604	571	380	48	30	19	160	96	124	344	31	61	46	28	27
Endogenous1	hsa-miR-130b-3p	MIMAT0000691	35	23	26	31	36	32	33	36	76	47	36	18	15	12	17	13	30	22	17	17	12	15	30	17	15	11	10	18	24	21	29	19	11	23	22	24	14	12	22	5	15	27	19	17	19	17	31
Endogenous1	hsa-miR-132-3p	MIMAT0000426	146	51	111	266	126	104	136	169	411	269	143	36	40	29	24	26	57	71	45	79	16	25	12	67	28	22	28	192	36	20	23	22	36	51	21	21	13	12	23	29	15	11	13	8	17	11	14
Endogenous1	hsa-miR-133a	MIMAT0000427	21	10	6	120	9	7	14	6	44	12	7	10	3	5	4	2	9	6	5	9	53	33	6	4	3	6	4	6	94	4	8	6	4	22	6	10	7	8	6	8	6	5	5	6	18	27	4
Endogenous1	hsa-miR-133b	MIMAT0000770	6	11	12	23	14	9	9	22	15	6	23	17	6	6	13	12	9	18	11	14	12	12	13	7	3	17	15	10	11	10	15	5	9	14	12	21	13	9	16	5	9	19	15	15	16	16	13
Endogenous1	hsa-miR-134	MIMAT0000447	31	19	15	33	32	22	30	36	49	24	30	24	27	8	29	18	19	15	14	19	21	14	24	32	26	20	12	15	28	7	31	21	16	29	19	24	19	13	20	6	17	16	25	18	24	21	35
Endogenous1	hsa-miR-135a-5p	MIMAT0000428	8	11	9	14	14	7	12	4	10	9	24	12	4	7	11	12	14	12	14	4	7	16	7	6	11	9	4	14	10	8	11	8	14	5	14	22	12	15	8	4	17	9	11	17	25	7	14
Endogenous1	hsa-miR-135b-5p	MIMAT0000758	20	14	46	26	44	31	25	33	77	45	95	23	18	12	19	25	23	17	15	23	22	20	23	20	36	14	7	11	16	15	17	13	23	23	28	12	9	7	9	11	22	16	8	13	11	9	10
Endogenous1	hsa-miR-136-5p	MIMAT0000448	20	7	10	12	17	21	28	30	62	12	46	14	12	5	13	8	11	24	14	15	5	8	12	26	7	21	10	17	17	14	9	5	6	9	4	13	5	9	11	4	4	7	11	11	16	9	7
Endogenous1	hsa-miR-137	MIMAT0000429	4	5	5	7	7	5	15	7	15	8	4	9	9	4	5	5	10	8	6	7	4	5	11	5	9	11	5	4	9	5	5	6	8	5	9	12	4	7	6	3	8	10	5	6	14	1	12
Endogenous1	hsa-miR-138-5p	MIMAT0000430	10	7	4	8	7	4	7	6	7	11	6	3	5	6	2	6	5	6	4	2	3	10	5	3	3	7	6	5	7	6	10	2	3	6	4	8	3	10	6	2	4	9	9	2	14	1	8
Endogenous1	hsa-miR-139-3p	MIMAT0004552	13	14	22	16	17	22	14	16	22	24	11	7	16	11	14	12	9	15	21	13	12	20	7	8	10	12	9	6	8	13	12	18	10	8	9	11	7	13	13	8	8	13	11	12	6	8	18
Endogenous1	hsa-miR-139-5p	MIMAT0000250	22	6	12	15	7	16	10	23	14	19	6	10	3	4	6	7	6	5	8	5	6	6	7	4	6	6	4	6	6	6	11	4	4	9	9	11	6	7	8	7	6	7	9	7	13	1	5
Endogenous1	hsa-miR-140-3p	MIMAT0004597	10	8	5	5	7	12	13	18	11	20	11	9	4	6	9	4	11	8	5	8	9	5	9	10	5	5	4	7	6	6	9	8	5	8	6	4	4	6	8	3	7	12	10	4	12	10	9
Endogenous1	hsa-miR-140-5p	MIMAT0000431	147	31	53	82	147	34	170	173	372	110	162	35	35	40	17	30	33	55	40	45	23	16	12	56	36	10	12	14	27	14	18	17	36	34	22	17	12	7	23	9	15	23	6	14	12	8	9
Endogenous1	hsa-miR-141-3p	MIMAT0000432	14	14	15	12	17	38	12	4	13	20	13	15	16	13	13	10	11	15	17	12	57	20	59	7	12	6	34	7	21	9	16	13	6	10	10	10	3	12	11	4	14	8	11	14	14	11	15
Endogenous1	hsa-miR-142-3p	MIMAT0000434	641	81	1156	660	332	177	1918	1940	1056	1762	278	262	378	115	57	257	182	287	325	1326	54	42	17	634	481	65	116	33	248	121	134	70	173	253	98	42	47	16	120	84	104	51	91	38	78	40	96
Endogenous1	hsa-miR-142-5p	MIMAT0000433	12	10	6	9	6	5	6	14	15	9	5	5	7	11	8	9	10	8	14	4	9	8	6	6	11	6	8	7	3	6	3	5	3	12	6	13	7	7	8	6	5	4	9	6	10	1	8
Endogenous1	hsa-miR-143-3p	MIMAT0000435	1509	437	608	690	1024	885	1364	1109	8042	892	346	157	217	108	59	111	250	298	191	237	1235	449	148	262	120	261	116	85	1383	137	144	62	132	163	154	70	43	111	139	108	178	173	219	69	158	70	175
Endogenous1	hsa-miR-144-3p	MIMAT0000436	122	101	221	164	174	110	206	149	128	155	116	103	109	84	100	109	103	105	145	109	114	82	97	138	62	102	85	66	89	131	105	108	87	90	119	86	54	88	100	69	70	112	115	74	81	73	90
Endogenous1	hsa-miR-145-5p	MIMAT0000437	6314	2491	2952	2609	2655	7133	3323	3852	20709	3178	496	361	641	137	25	260	409	850	470	543	4892	2080	17	230	37	92	270	110	6024	133	64	36	134	143	110	40	25	25	96	298	269	28	49	26	46	18	10
Endogenous1	hsa-miR-146a-5p	MIMAT0000449	203	32	104	128	61	72	367	676	312	443	32	40	63	12	13	44	42	49	54	275	27	12	15	48	81	19	26	11	59	31	33	6	21	34	19	17	8	13	31	16	24	19	25	14	21	11	34
Endogenous1	hsa-miR-146b-3p	MIMAT0004766	17	3	13	10	14	8	7	12	16	17	10	12	6	3	7	8	12	9	11	7	4	9	9	6	7	11	6	7	11	12	7	6	8	10	11	9	6	7	9	1	6	8	8	6	10	7	8
Endogenous1	hsa-miR-146b-5p	MIMAT0002809	111	9	106	100	56	28	94	183	169	335	34	30	23	18	8	14	10	20	22	72	7	7	8	53	20	11	11	55	30	15	38	4	18	30	19	14	8	2	10	5	14	12	20	9	9	9	8
Endogenous1	hsa-miR-147a	MIMAT0000251	1	8	8	6	6	5	11	8	9	5	8	8	1	3	7	3	2	3	5	9	4	5	9	5	6	6	10	6	5	7	13	7	1	5	10	3	5	11	7	3	4	5	6	6	15	1	9
Endogenous1	hsa-miR-147b	MIMAT0004928	13	16	7	10	16	12	11	4	11	9	6	15	1	3	8	7	3	7	7	3	6	1	8	10	5	15	11	10	5	10	16	6	7	4	12	17	10	4	4	3	9	12	10	11	11	10	11
Endogenous1	hsa-miR-148a-3p	MIMAT0000243	486	99	152	309	385	251	570	717	1402	580	336	183	153	121	15	90	67	273	116	199	41	26	12	142	50	27	76	26	74	88	137	15	173	88	213	47	8	11	81	65	57	22	33	12	33	9	11
Endogenous1	hsa-miR-148b-3p	MIMAT0000759	147	49	76	95	94	110	145	170	264	113	64	41	40	17	17	23	39	69	29	48	24	20	19	51	27	21	20	18	52	32	34	15	40	42	40	17	17	17	24	10	23	16	10	15	25	15	17
Endogenous1	hsa-miR-149-5p	MIMAT0000450	39	36	39	39	38	44	25	47	39	44	40	30	22	25	22	16	38	46	28	27	26	11	24	30	9	21	18	16	25	18	19	15	23	18	31	26	13	24	21	12	23	24	29	14	21	21	33
Endogenous1	hsa-miR-150-5p	MIMAT0000451	2923	232	10542	1681	559	3320	1290	7052	1648	15147	71	417	649	183	122	650	142	225	595	1402	73	65	15	256	384	13	193	26	312	138	170	50	215	134	93	69	116	25	149	215	192	45	114	77	164	88	105
Endogenous1	hsa-miR-151a-3p	MIMAT0000757	67	27	36	64	74	38	64	69	156	66	38	20	13	26	8	10	17	22	10	17	13	4	30	26	12	15	12	12	20	18	26	13	17	21	14	15	8	6	13	10	18	18	15	18	18	12	30
Endogenous1	hsa-miR-151a-5p	MIMAT0004697	82	37	30	62	63	64	79	84	169	97	66	26	25	33	17	19	17	38	28	28	15	22	19	24	12	16	15	14	31	34	24	8	25	21	22	24	7	10	10	15	14	17	25	8	31	13	19
Endogenous1	hsa-miR-151b	MIMAT0010214	8	7	10	11	3	6	9	6	6	1	6	9	5	7	7	9	10	6	7	7	3	9	13	6	5	7	4	5	14	6	8	4	3	11	9	9	5	15	10	6	5	7	15	4	12	5	6
Endogenous1	hsa-miR-152	MIMAT0000438	106	42	19	54	77	51	73	113	267	43	39	22	22	8	18	9	18	21	26	27	21	17	11	21	11	12	14	10	37	16	21	7	15	24	23	23	7	12	10	15	15	16	22	11	13	12	19
Endogenous1	hsa-miR-153	MIMAT0000439	8	9	9	6	15	7	5	12	9	15	9	9	12	7	10	8	9	10	21	11	15	6	8	8	4	10	4	8	8	6	10	16	6	7	9	8	7	9	7	7	5	11	4	10	13	4	5
Endogenous1	hsa-miR-154-5p	MIMAT0000452	82	27	20	60	57	32	87	61	187	44	30	9	21	14	12	15	20	23	19	20	9	15	11	14	12	22	15	12	13	14	8	11	12	8	12	7	6	16	8	8	5	17	12	7	12	6	10
Endogenous1	hsa-miR-155-5p	MIMAT0000646	339	198	363	385	320	336	250	649	492	605	202	105	193	115	65	145	171	195	203	450	106	27	141	222	235	171	70	76	160	123	161	90	118	220	191	57	72	121	130	70	143	165	173	67	127	55	220
Endogenous1	hsa-miR-181a-5p	MIMAT0000256	942	575	510	1100	729	1053	1206	1412	2753	724	542	126	363	180	77	173	374	491	262	526	73	65	72	320	125	173	129	120	418	158	80	71	166	237	150	38	78	29	131	189	159	30	31	50	93	43	108
Endogenous1	hsa-miR-181b-5p+hsa-miR-181d	MIMAT0000257	59	33	46	88	68	88	79	99	216	67	51	17	40	39	9	17	67	48	24	26	10	11	16	33	10	16	11	12	40	16	18	14	21	17	18	10	8	5	24	8	25	11	13	10	16	8	16
Endogenous1	hsa-miR-181c-5p	MIMAT0000258	32	12	14	33	24	38	34	33	71	31	40	15	11	15	7	6	21	22	11	26	6	7	13	14	6	21	13	4	25	10	20	13	14	14	13	10	10	9	7	4	11	7	9	6	10	7	18
Endogenous1	hsa-miR-182-5p	MIMAT0000259	7	3	11	8	10	3	13	6	3	4	46	8	4	2	4	2	14	20	10	8	6	3	9	23	8	7	4	2	5	4	8	6	1	7	13	8	3	6	5	0	1	13	2	8	6	5	1
Endogenous1	hsa-miR-183-5p	MIMAT0000261	6	8	7	10	6	9	15	10	7	9	35	9	7	6	5	6	15	27	8	3	4	7	8	30	5	2	6	3	4	7	9	7	5	7	23	7	5	3	6	5	6	8	11	2	1	9	3
Endogenous1	hsa-miR-184	MIMAT0000454	12	3	8	8	6	4	5	5	5	8	6	1	3	4	2	2	3	6	7	4	1	6	10	2	3	7	5	6	5	7	7	4	4	8	6	5	5	8	5	1	5	5	6	5	9	7	9
Endogenous1	hsa-miR-185-5p	MIMAT0000455	71	19	50	58	80	42	98	93	119	83	28	21	15	9	12	13	13	17	19	19	10	11	14	26	8	8	15	14	13	3	11	12	18	16	9	16	5	14	10	4	9	19	12	9	13	14	16
Endogenous1	hsa-miR-186-5p	MIMAT0000456	97	28	75	108	83	89	107	186	197	165	59	36	27	30	7	19	26	40	26	33	17	8	13	33	22	26	17	21	71	18	16	11	37	20	41	13	9	20	16	12	22	15	15	5	14	3	10
Endogenous1	hsa-miR-187-3p	MIMAT0000262	23	11	20	24	13	35	13	22	82	17	27	19	15	16	12	14	14	18	11	26	19	21	23	18	13	27	10	11	57	12	10	8	12	16	16	17	28	29	16	5	16	13	15	9	8	9	70
Endogenous1	hsa-miR-188-3p	MIMAT0004613	14	13	9	13	6	8	6	6	6	10	4	9	4	7	3	10	6	4	5	5	5	6	6	2	3	6	5	2	8	7	5	8	12	5	1	7	8	14	8	4	7	8	12	7	12	6	8
Endogenous1	hsa-miR-188-5p	MIMAT0000457	32	36	36	38	27	31	35	36	31	48	18	38	20	15	29	13	22	33	31	32	20	33	28	31	18	25	35	37	30	30	21	29	19	28	34	35	19	31	33	20	20	29	34	21	38	29	50
Endogenous1	hsa-miR-190a	MIMAT0000458	17	9	16	9	11	5	13	8	15	5	18	11	7	6	12	11	14	8	15	6	9	13	11	8	10	8	5	10	17	9	23	12	10	11	16	13	12	9	9	6	9	15	12	18	13	11	14
Endogenous1	hsa-miR-190b	MIMAT0004929	12	10	18	4	7	5	7	13	7	21	5	14	2	4	7	6	6	6	11	7	7	10	14	1	7	9	4	5	9	5	3	7	3	4	6	8	4	11	7	5	4	6	9	8	10	5	5
Endogenous1	hsa-miR-191-5p	MIMAT0000440	627	210	427	804	529	577	785	838	1153	666	597	157	178	139	54	111	127	209	140	279	80	86	50	134	63	91	108	69	188	86	177	44	101	251	188	47	44	19	126	60	70	84	40	29	71	35	58
Endogenous1	hsa-miR-192-5p	MIMAT0000222	42	32	38	41	29	24	29	26	27	36	18	28	25	23	26	22	21	28	30	30	24	30	25	21	29	43	24	14	21	34	30	32	27	24	34	27	19	37	23	17	24	17	34	24	30	25	27
Endogenous1	hsa-miR-193a-3p	MIMAT0000459	37	22	22	24	34	19	23	28	66	29	37	13	14	16	21	15	18	23	24	20	13	12	12	25	27	22	11	11	19	19	34	13	11	25	24	14	19	8	16	7	24	25	15	12	19	9	21
Endogenous1	hsa-miR-193a-5p	MIMAT0004614	167	125	163	165	98	375	98	177	310	181	64	142	69	118	36	61	41	122	54	77	16	15	42	48	47	56	30	13	45	38	83	24	106	94	47	30	21	17	48	11	58	110	15	12	38	20	39
Endogenous1	hsa-miR-193b-3p	MIMAT0002819	62	48	12	45	71	63	72	66	210	78	65	12	22	23	12	15	21	38	18	23	18	25	9	51	10	18	15	3	31	14	16	7	9	30	22	24	8	9	19	7	18	26	20	13	17	8	18
Endogenous1	hsa-miR-194-5p	MIMAT0000460	21	14	30	24	16	13	39	35	20	37	19	7	6	6	14	10	7	16	11	16	14	16	18	22	17	13	6	7	14	9	16	9	13	18	16	17	6	7	12	10	9	12	25	12	19	9	18
Endogenous1	hsa-miR-195-5p	MIMAT0000461	210	18	42	79	52	109	96	146	205	94	38	35	27	52	18	14	13	63	24	52	43	14	14	25	15	18	15	13	40	24	18	10	23	19	13	11	8	8	16	6	13	17	9	16	18	9	12
Endogenous1	hsa-miR-196a-5p	MIMAT0000226	43	18	13	23	13	16	28	32	17	21	37	14	20	9	20	18	13	7	15	15	11	15	22	33	13	11	25	232	14	10	12	13	14	13	11	7	7	11	11	11	6	13	5	8	17	12	17
Endogenous1	hsa-miR-196b-5p	MIMAT0001080	11	5	6	15	13	5	17	9	12	6	16	6	12	5	12	7	8	16	3	11	8	4	4	7	6	20	8	4	42	7	6	8	4	4	5	9	5	8	7	2	2	6	9	4	5	3	7
Endogenous1	hsa-miR-197-3p	MIMAT0000227	117	34	140	116	46	180	62	121	180	115	28	15	12	32	15	10	17	22	17	27	13	11	8	19	8	9	10	8	16	7	17	7	14	15	16	11	3	5	5	2	11	11	16	9	13	10	9
Endogenous1	hsa-miR-198	MIMAT0000228	17	14	15	17	14	12	17	9	12	7	10	16	14	15	10	17	15	6	16	15	10	12	13	5	11	9	9	9	13	11	14	12	6	9	14	6	15	11	4	4	6	10	13	14	8	5	11
Endogenous1	hsa-miR-199a-3p+hsa-miR-199b-3p	MIMAT0000232	2574	208	292	1077	1754	1593	2658	1864	4801	992	841	209	441	120	67	92	250	694	500	644	130	101	12	305	39	171	326	129	452	177	37	53	138	259	132	42	23	10	80	117	57	16	24	6	98	22	14
Endogenous1	hsa-miR-199a-5p	MIMAT0000231	1376	240	151	624	682	920	1104	709	2165	402	278	76	134	61	40	41	127	279	188	185	44	19	19	82	34	77	57	32	161	75	18	25	45	121	63	28	10	19	63	59	29	14	25	17	53	21	15
Endogenous1	hsa-miR-199b-5p	MIMAT0000263	826	42	136	292	244	440	611	403	793	410	269	116	74	50	14	34	74	184	151	132	30	34	6	37	13	59	148	132	114	47	22	24	56	91	54	31	6	11	22	34	34	17	11	13	16	15	8
Endogenous1	hsa-miR-200a-3p	MIMAT0000682	10	10	10	14	12	33	13	9	19	9	16	11	10	13	4	8	11	24	10	8	13	16	19	5	10	14	18	12	16	9	18	8	28	8	22	14	4	12	7	2	8	11	15	9	9	12	9
Endogenous1	hsa-miR-200b-3p	MIMAT0000318	12	10	14	12	15	120	7	16	6	7	4	23	9	16	7	13	5	18	11	9	68	30	16	6	14	10	30	3	17	11	14	4	30	15	31	12	4	8	6	3	10	14	7	10	6	7	11
Endogenous1	hsa-miR-200c-3p	MIMAT0000617	20	10	113	17	13	718	16	31	26	26	10	41	10	37	12	7	8	16	9	11	293	91	730	13	8	10	169	10	98	14	14	6	9	10	7	13	10	11	7	6	123	14	19	16	10	15	16
Endogenous1	hsa-miR-202-3p	MIMAT0002811	9	8	3	5	5	4	8	3	9	10	5	6	1	3	5	7	3	8	7	7	2	7	5	4	6	4	3	3	11	6	6	2	5	3	6	8	6	5	5	3	2	4	5	7	9	7	9
Endogenous1	hsa-miR-203	MIMAT0000264	12	8	19	10	5	10	7	5	10	10	10	10	4	3	4	5	8	12	6	4	372	69	10	7	5	10	115	5	6	5	7	7	6	11	9	9	4	3	10	2	5	5	5	11	7	5	13
Endogenous1	hsa-miR-204-5p	MIMAT0000265	60	23	86	72	20	142	36	81	123	138	13	29	23	17	10	25	15	25	23	28	12	13	10	6	7	6	6	6	42	13	12	9	9	56	15	4	7	11	7	3	11	3	5	7	6	6	10
Endogenous1	hsa-miR-205-5p	MIMAT0000266	17	8	492	4	16	58	5	11	11	13	17	8	4	3	10	4	7	7	9	4	814	279	10	5	0	10	457	2	21	4	6	6	5	7	9	14	9	14	6	4	9	6	7	4	8	5	10
Endogenous1	hsa-miR-206	MIMAT0000462	19	19	19	195	11	10	9	9	27	42	21	4	4	9	5	9	12	10	8	12	9	5	19	16	6	15	4	14	3	8	7	10	4	36	10	7	2	13	5	9	14	7	19	11	12	18	19
Endogenous1	hsa-miR-208a	MIMAT0000241	3	9	17	9	10	7	8	10	9	11	3	16	5	5	10	7	6	5	10	2	9	6	8	5	4	6	3	5	10	9	5	6	2	12	8	9	6	9	5	3	6	6	9	11	8	8	8
Endogenous1	hsa-miR-208b	MIMAT0004960	16	14	6	14	14	9	15	13	12	12	20	17	4	9	12	12	13	7	19	7	16	9	21	6	10	14	12	15	13	11	24	10	8	14	14	31	16	10	11	3	15	13	21	11	31	13	20
Endogenous1	hsa-miR-210	MIMAT0000267	35	35	18	44	38	46	44	45	130	36	40	17	14	20	21	15	23	29	17	17	19	10	17	22	24	29	15	11	13	23	35	11	17	47	25	27	11	7	15	10	16	27	13	14	20	13	17
Endogenous1	hsa-miR-211-5p	MIMAT0000268	16	14	14	14	16	7	13	14	23	12	25	24	6	11	19	28	27	8	17	8	11	22	19	13	10	21	13	16	19	19	25	14	10	14	25	24	13	16	21	6	18	19	27	21	25	17	16
Endogenous1	hsa-miR-212-3p	MIMAT0000269	16	16	15	22	19	14	15	32	47	19	25	9	13	12	22	11	11	18	24	14	7	14	21	14	11	21	10	21	17	14	27	19	18	22	23	26	12	16	21	9	20	22	36	22	28	12	16
Endogenous1	hsa-miR-214-3p	MIMAT0000271	778	236	230	657	225	1035	290	351	998	250	101	42	74	36	16	16	65	103	105	86	16	18	17	31	7	19	22	26	62	37	17	23	20	37	22	20	16	6	22	18	19	9	24	12	35	9	14
Endogenous1	hsa-miR-215	MIMAT0000272	11	16	14	16	11	12	12	12	11	12	14	4	10	19	20	9	16	8	26	17	13	16	16	11	15	19	9	8	11	10	16	12	16	11	12	14	6	10	6	3	14	14	16	7	11	13	15
Endogenous1	hsa-miR-216a	MIMAT0000273	27	14	10	18	11	10	13	22	18	22	16	14	16	15	9	12	9	13	18	15	14	5	13	9	12	5	17	5	14	10	10	8	12	12	11	13	11	9	12	6	11	8	11	13	12	12	15
Endogenous1	hsa-miR-216b	MIMAT0004959	26	25	28	19	12	31	25	26	25	40	13	20	17	19	16	19	17	19	16	16	11	12	14	14	10	23	7	14	10	15	16	11	7	17	21	13	11	11	19	12	13	15	28	7	10	10	13
Endogenous1	hsa-miR-217	MIMAT0000274	20	17	14	14	7	9	10	13	6	15	6	8	15	5	17	10	13	12	11	18	18	15	7	6	10	10	9	9	9	5	15	6	13	10	14	13	9	10	10	7	7	9	12	15	15	4	8
Endogenous1	hsa-miR-218-5p	MIMAT0000275	55	16	22	28	28	19	28	39	60	59	38	26	19	13	19	11	21	25	22	31	21	11	13	49	38	12	15	10	42	17	12	7	16	23	23	16	10	10	12	11	20	20	14	9	22	7	10
Endogenous1	hsa-miR-219-1-3p	MIMAT0004567	15	2	6	10	7	5	8	5	8	8	8	4	9	6	4	3	9	7	7	4	4	4	5	6	11	3	4	5	9	7	11	2	7	7	8	7	5	3	5	2	8	5	4	11	8	8	4
Endogenous1	hsa-miR-219-2-3p	MIMAT0004675	6	10	8	10	5	4	6	5	4	7	6	5	4	2	9	10	3	9	9	4	3	4	8	2	3	9	5	2	9	7	10	6	5	4	9	9	2	1	5	6	3	6	8	3	12	9	5
Endogenous1	hsa-miR-219-5p	MIMAT0000276	18	5	18	9	10	6	8	8	14	12	15	15	8	3	7	6	12	8	8	5	3	7	10	6	4	6	8	6	6	7	8	11	10	8	13	12	8	3	5	9	5	8	8	7	12	12	21
Endogenous1	hsa-miR-221-3p	MIMAT0000278	415	130	196	225	284	411	306	385	888	564	133	37	79	47	12	27	55	109	33	116	40	17	8	214	16	81	30	17	392	32	25	10	34	82	33	15	11	6	26	18	23	44	13	9	40	10	36
Endogenous1	hsa-miR-222-3p	MIMAT0000279	301	63	191	206	199	378	338	669	524	550	119	142	162	91	55	123	75	173	106	153	82	47	37	172	373	168	77	21	690	129	79	35	189	190	73	23	67	21	62	33	77	118	54	34	56	22	101
Endogenous1	hsa-miR-223-3p	MIMAT0000280	1043	55	654	3929	878	234	9829	1468	2921	1748	158	158	125	53	37	96	85	163	177	335	55	62	25	260	77	60	53	10	83	88	73	32	80	82	51	27	20	7	141	260	73	38	29	20	39	15	38
Endogenous1	hsa-miR-224-5p	MIMAT0000281	4	1	3	11	7	9	12	8	10	10	5	6	2	4	9	6	3	7	9	5	6	4	6	2	5	0	8	6	2	9	10	4	9	5	6	8	5	6	9	4	7	8	7	4	12	5	3
Endogenous1	hsa-miR-296-3p	MIMAT0004679	15	6	6	11	11	8	9	7	6	6	8	8	5	5	5	10	8	5	6	9	5	5	7	3	5	14	8	6	5	5	8	6	2	10	3	11	10	5	12	3	5	13	9	4	12	13	5
Endogenous1	hsa-miR-296-5p	MIMAT0000690	49	25	26	46	43	83	34	42	83	34	14	22	18	21	10	6	20	21	18	39	7	9	19	18	9	13	14	13	14	10	8	6	20	28	3	12	8	12	8	4	14	34	9	9	11	14	11
Endogenous1	hsa-miR-297	MIMAT0004450	26	29	29	29	33	20	21	25	32	39	29	24	20	13	20	25	19	34	35	24	26	12	27	18	18	23	22	17	34	36	34	32	24	21	38	30	21	32	34	14	12	30	33	19	36	26	33
Endogenous1	hsa-miR-298	MIMAT0004901	15	12	12	10	7	12	11	11	11	7	15	9	13	13	11	4	8	6	7	6	11	4	7	8	9	18	13	1	7	8	5	3	5	9	15	9	9	16	8	7	8	7	10	13	11	9	16
Endogenous1	hsa-miR-299-3p	MIMAT0000687	43	13	15	40	33	27	31	25	69	39	24	11	7	8	11	11	14	21	9	22	9	8	15	15	12	11	13	11	25	11	8	6	6	11	12	13	7	11	7	4	11	7	17	13	11	5	5
Endogenous1	hsa-miR-299-5p	MIMAT0002890	54	12	14	54	76	29	65	51	185	40	27	9	12	6	15	6	17	16	12	18	7	5	5	12	6	10	14	9	13	4	5	7	6	11	8	11	5	17	13	7	8	7	8	8	11	5	6
Endogenous1	hsa-miR-300	MIMAT0004903	7	3	6	4	5	2	4	5	7	9	13	6	6	4	10	11	10	8	7	6	8	9	7	2	7	9	2	11	5	11	9	5	6	10	9	14	9	7	4	6	5	9	10	11	12	5	7
Endogenous1	hsa-miR-301a-3p	MIMAT0000688	26	14	29	22	18	17	18	25	33	16	40	12	19	7	8	11	20	19	22	26	9	18	14	21	10	13	11	11	24	15	22	11	15	22	21	18	10	5	15	9	17	18	13	14	15	11	16
Endogenous1	hsa-miR-301b	MIMAT0004958	12	20	20	16	18	13	21	12	23	22	14	19	9	13	18	13	22	11	17	14	17	18	21	12	16	19	12	22	16	16	22	12	6	14	21	25	14	24	15	11	12	17	18	20	20	16	19
Endogenous1	hsa-miR-302a-3p	MIMAT0000684	25	19	13	17	29	17	25	17	31	17	36	23	7	4	19	15	23	22	13	8	19	15	18	11	18	24	11	18	18	15	35	12	16	28	20	23	15	20	21	8	19	23	25	16	20	15	28
Endogenous1	hsa-miR-302b-3p	MIMAT0000715	24	28	22	27	18	11	17	14	27	20	17	11	16	26	22	8	16	14	26	19	18	11	13	10	8	15	17	11	10	12	25	19	6	14	25	11	15	15	9	12	12	14	15	13	16	15	16
Endogenous1	hsa-miR-302c-3p	MIMAT0000717	15	16	12	5	15	7	10	8	16	12	14	8	15	7	13	11	14	11	13	4	7	7	14	7	13	9	4	5	7	9	15	12	10	6	10	11	16	13	11	8	12	7	7	10	8	13	9
Endogenous1	hsa-miR-302d-3p	MIMAT0000718	83	120	100	108	95	93	74	82	99	116	67	59	73	44	56	43	50	52	66	70	67	40	75	54	54	94	58	45	69	36	79	51	64	63	83	57	38	67	50	26	60	61	91	44	81	52	68
Endogenous1	hsa-miR-302e	MIMAT0005931	11	8	9	8	6	7	9	14	3	7	6	6	13	6	15	9	7	8	10	11	13	8	4	9	9	9	3	6	7	9	11	8	8	5	15	11	6	7	13	3	4	2	13	6	6	8	7
Endogenous1	hsa-miR-302f	MIMAT0005932	15	12	18	10	9	7	10	12	7	17	14	8	16	13	12	12	7	7	12	9	9	6	12	10	8	13	4	7	6	6	11	14	11	18	11	6	8	9	5	5	10	12	9	9	17	4	9
Endogenous1	hsa-miR-320a	MIMAT0000510	32	25	14	32	12	28	29	26	40	36	19	17	6	17	11	18	16	18	11	13	13	22	13	13	24	11	10	15	17	5	21	13	14	19	14	21	4	11	4	4	11	8	17	10	11	13	10
Endogenous1	hsa-miR-320b	MIMAT0005792	8	16	11	8	9	9	13	5	9	11	7	11	1	7	9	5	8	7	10	4	10	12	10	6	6	11	7	5	9	3	15	4	4	10	7	11	8	6	13	3	6	4	17	7	18	7	8
Endogenous1	hsa-miR-320c	MIMAT0005793	8	7	6	7	6	3	5	5	6	7	1	4	7	2	4	4	3	4	3	1	3	6	6	5	5	11	2	0	4	3	5	2	1	4	3	9	6	2	9	3	3	1	5	3	3	6	10
Endogenous1	hsa-miR-320d	MIMAT0006764	9	11	3	6	16	9	6	4	7	6	7	4	3	2	6	4	3	3	9	7	7	3	14	11	7	9	5	6	5	7	9	3	2	0	11	10	1	6	4	3	3	8	11	10	8	3	15
Endogenous1	hsa-miR-320e	MIMAT0015072	637	140	137	533	115	659	296	240	699	739	138	115	354	65	21	86	129	131	62	136	36	20	264	98	65	138	54	29	107	26	39	32	17	122	82	35	68	39	61	39	87	38	88	39	36	23	280
Endogenous1	hsa-miR-323a-3p	MIMAT0000755	45	30	19	45	50	37	42	54	132	46	49	14	11	16	18	12	16	28	23	18	11	8	17	16	5	20	14	14	7	13	13	13	14	15	18	9	7	10	8	2	10	11	9	17	15	7	19
Endogenous1	hsa-miR-323a-5p	MIMAT0004696	5	8	4	9	12	4	6	2	6	14	8	4	3	1	7	4	7	8	4	6	9	5	7	7	3	8	3	5	5	8	5	8	7	7	9	3	6	15	7	7	6	12	6	11	4	6	6
Endogenous1	hsa-miR-323b-3p	MIMAT0015050	11	5	4	7	6	5	7	2	10	4	6	4	8	6	7	3	9	2	9	6	8	3	10	6	7	7	6	8	10	3	8	6	6	6	7	9	13	6	5	2	6	6	5	8	11	5	9
Endogenous1	hsa-miR-323b-5p	MIMAT0001630	6	5	10	8	5	8	5	9	7	7	7	3	1	5	8	4	5	6	4	9	10	3	10	3	6	4	4	6	5	9	3	7	6	5	8	7	5	9	4	2	4	6	4	4	8	5	5
Endogenous1	hsa-miR-324-3p	MIMAT0000762	9	10	22	12	10	11	9	15	19	14	14	14	6	2	10	8	16	6	13	9	10	8	16	9	10	13	6	14	9	8	14	6	5	8	8	8	6	19	10	5	7	12	14	7	11	8	8
Endogenous1	hsa-miR-324-5p	MIMAT0000761	94	24	43	67	59	63	58	112	223	130	138	25	18	17	12	17	29	53	35	43	19	19	10	52	17	16	16	41	75	15	19	22	16	38	37	9	18	18	21	20	18	31	12	4	15	5	29
Endogenous1	hsa-miR-325	MIMAT0000771	17	12	15	15	5	19	8	11	7	11	11	8	6	9	7	6	7	11	5	8	9	10	18	14	9	8	7	6	15	16	11	5	8	12	12	14	12	20	8	5	9	14	13	10	9	11	17
Endogenous1	hsa-miR-326	MIMAT0000756	4	5	6	6	6	4	7	7	6	17	5	10	7	2	6	4	10	6	8	9	5	4	8	4	7	6	10	3	3	6	7	8	7	9	4	12	5	10	9	2	1	3	14	8	8	7	11
Endogenous1	hsa-miR-328	MIMAT0000752	13	9	24	15	14	25	7	20	21	18	8	10	11	3	8	9	11	3	6	7	12	11	12	1	4	5	11	6	12	10	16	12	5	6	6	8	8	14	4	6	5	7	14	5	14	11	18
Endogenous1	hsa-miR-329	MIMAT0001629	8	12	12	16	21	16	15	20	35	20	24	16	7	5	14	11	14	15	19	7	8	13	16	8	12	9	13	9	11	17	21	10	13	15	22	24	9	12	8	6	15	15	17	10	22	12	18
Endogenous1	hsa-miR-330-3p	MIMAT0000751	21	15	10	19	19	19	23	19	23	14	29	18	6	5	6	10	8	7	16	12	15	17	11	12	10	21	7	10	12	8	18	8	2	10	23	13	8	10	13	4	16	5	18	13	16	12	14
Endogenous1	hsa-miR-330-5p	MIMAT0004693	16	10	12	20	10	6	18	10	9	9	21	11	8	10	13	9	19	11	11	8	8	15	12	10	14	15	12	15	19	8	20	14	10	11	17	29	15	11	9	4	8	10	23	12	17	9	17
Endogenous1	hsa-miR-331-3p	MIMAT0000760	65	17	32	45	52	64	42	89	134	56	56	30	31	32	16	18	25	62	27	26	10	16	21	30	19	19	12	16	34	25	32	12	47	23	32	16	25	14	31	11	21	43	15	19	22	22	28
Endogenous1	hsa-miR-331-5p	MIMAT0004700	23	8	14	14	13	17	14	11	23	14	16	11	7	8	10	11	20	2	12	14	12	9	10	15	6	19	17	12	12	26	14	10	14	11	11	21	8	8	11	9	6	17	25	12	34	7	18
Endogenous1	hsa-miR-335-5p	MIMAT0000765	24	15	22	23	20	14	23	21	59	28	80	17	21	19	12	18	25	50	10	22	8	16	10	17	10	9	16	6	22	11	27	16	19	17	32	8	12	7	11	10	11	12	10	10	18	4	10
Endogenous1	hsa-miR-337-3p	MIMAT0000754	159	28	40	113	105	131	119	105	333	84	41	16	19	13	8	11	12	17	23	14	8	11	18	19	11	20	12	20	15	8	16	8	10	15	5	14	5	12	6	5	13	15	18	15	21	8	25
Endogenous1	hsa-miR-337-5p	MIMAT0004695	66	41	18	55	84	27	97	76	225	48	85	17	18	15	14	15	28	25	20	34	14	16	15	38	6	14	14	13	19	16	18	9	24	12	14	11	13	8	5	5	15	15	10	10	12	19	13
Endogenous1	hsa-miR-338-3p	MIMAT0000763	50	43	51	47	25	34	72	55	52	40	58	19	24	20	21	17	33	17	36	28	37	33	24	40	25	30	26	8	37	17	23	16	9	23	22	11	17	11	14	9	32	17	22	9	20	16	25
Endogenous1	hsa-miR-338-5p	MIMAT0004701	5	8	12	13	7	14	15	6	10	8	7	14	11	4	9	9	5	5	12	10	8	16	8	9	5	12	10	5	10	6	15	6	3	7	10	4	6	6	8	4	5	10	10	8	8	9	10
Endogenous1	hsa-miR-339-3p	MIMAT0004702	16	12	11	11	13	15	8	13	13	15	13	9	11	7	14	11	18	7	9	10	13	13	21	8	12	12	10	6	9	8	12	15	7	20	16	10	8	9	7	9	13	11	18	13	10	4	11
Endogenous1	hsa-miR-339-5p	MIMAT0000764	26	13	13	18	10	8	10	16	20	19	6	4	4	3	4	7	5	3	7	10	3	2	13	5	7	12	3	8	8	5	8	6	8	6	10	9	4	3	8	3	8	4	12	7	13	5	14
Endogenous1	hsa-miR-340-5p	MIMAT0004692	28	5	15	21	26	10	30	45	54	30	17	8	6	3	9	4	9	12	5	19	9	4	11	22	9	9	4	5	12	10	9	6	10	9	12	6	7	3	3	2	6	9	11	5	9	5	6
Endogenous1	hsa-miR-342-3p	MIMAT0000753	1090	138	877	557	251	814	496	1760	1351	1526	318	196	256	84	38	160	96	285	219	521	74	49	31	103	97	30	87	73	212	93	89	29	102	136	85	20	37	14	92	125	67	27	52	18	44	21	58
Endogenous1	hsa-miR-342-5p	MIMAT0004694	11	6	6	7	9	5	11	13	6	6	6	8	3	6	6	3	7	6	6	3	3	3	7	4	5	5	2	6	9	5	2	10	4	4	4	11	9	3	5	0	2	5	4	6	15	9	11
Endogenous1	hsa-miR-345-5p	MIMAT0000772	13	6	11	15	11	26	13	20	25	15	8	7	4	7	8	2	9	12	10	9	2	3	14	5	5	9	4	3	13	4	15	5	5	6	4	14	5	6	7	8	11	3	7	8	6	6	9
Endogenous1	hsa-miR-346	MIMAT0000773	8	9	10	7	9	3	11	2	14	5	9	8	4	6	9	7	9	9	7	10	8	6	7	10	4	5	8	5	12	9	9	7	5	7	7	5	9	7	4	5	9	1	12	5	14	4	11
Endogenous1	hsa-miR-361-3p	MIMAT0004682	79	26	70	88	42	86	91	128	157	148	76	46	36	23	18	19	19	41	18	43	10	17	19	25	24	18	16	15	36	39	27	15	47	48	36	21	20	15	32	13	25	27	19	17	23	14	33
Endogenous1	hsa-miR-361-5p	MIMAT0000703	375	117	176	254	230	391	302	432	802	383	302	74	96	72	13	63	83	126	71	133	77	33	19	100	47	52	48	85	156	51	37	13	54	120	78	17	12	3	62	43	52	29	19	16	20	8	27
Endogenous1	hsa-miR-362-3p	MIMAT0004683	17	6	14	10	11	5	15	17	22	10	9	11	6	2	5	8	9	8	10	8	6	5	9	15	7	15	14	6	5	14	8	3	11	6	13	6	4	8	10	5	2	6	10	9	9	3	7
Endogenous1	hsa-miR-362-5p	MIMAT0000705	45	21	33	47	35	34	43	56	55	52	15	17	7	7	8	10	14	9	11	26	8	10	15	10	14	9	3	5	21	14	5	9	16	14	8	9	10	21	6	2	10	11	11	7	11	13	4
Endogenous1	hsa-miR-363-3p	MIMAT0000707	37	24	41	39	61	14	86	44	57	64	35	35	11	13	12	23	19	20	32	19	19	26	34	24	19	27	18	20	18	19	46	24	24	23	27	33	23	25	21	22	18	17	38	39	55	25	46
Endogenous1	hsa-miR-365a-3p	MIMAT0000710	107	21	46	93	92	105	82	106	196	55	86	35	64	62	18	19	39	104	27	48	35	17	17	138	28	33	23	15	111	22	34	14	62	55	35	16	15	9	23	17	25	48	11	13	25	12	18
Endogenous1	hsa-miR-367-3p	MIMAT0000719	14	18	21	14	13	18	12	13	20	18	17	15	18	12	20	10	20	8	14	16	14	14	14	12	10	22	3	10	9	8	13	16	12	17	13	7	10	12	11	4	9	13	12	15	12	15	11
Endogenous1	hsa-miR-369-3p	MIMAT0000721	21	12	9	17	8	14	7	14	22	13	12	13	12	9	18	8	8	10	17	14	11	14	18	11	3	10	7	6	8	8	12	12	14	8	7	13	4	10	18	4	5	10	10	5	7	2	8
Endogenous1	hsa-miR-369-5p	MIMAT0001621	13	8	14	5	6	6	11	11	19	11	13	6	14	11	9	12	6	9	12	8	2	19	3	3	7	13	3	2	10	6	5	11	9	5	7	15	9	3	3	4	6	4	8	7	10	9	6
Endogenous1	hsa-miR-370	MIMAT0000722	28	37	16	23	21	20	21	30	60	33	11	9	15	9	9	10	19	7	11	14	13	10	12	15	8	17	12	7	21	6	12	8	11	6	6	14	10	7	14	12	4	10	8	6	14	4	15
Endogenous1	hsa-miR-371a-3p	MIMAT0000723	21	13	22	29	10	23	20	18	22	27	21	23	17	13	17	8	15	21	26	20	14	11	19	17	14	21	9	11	17	14	22	13	25	11	19	12	12	10	19	13	12	17	16	18	22	25	17
Endogenous1	hsa-miR-371a-5p	MIMAT0004687	11	4	6	6	5	8	11	2	9	15	10	14	3	2	7	7	4	3	7	10	6	10	13	6	11	7	7	5	9	4	4	4	5	9	18	5	6	7	13	5	4	4	4	2	11	4	8
Endogenous1	hsa-miR-371b-3p	MIMAT0019893	6	1	7	11	5	4	3	4	7	7	8	9	6	3	7	7	6	7	8	12	2	8	6	6	6	11	4	3	3	4	5	4	4	3	7	7	4	5	5	2	4	6	6	5	11	5	6
Endogenous1	hsa-miR-371b-5p	MIMAT0019892	12	10	6	7	8	7	8	4	9	7	6	13	5	7	6	3	2	5	17	7	8	3	4	7	5	9	4	3	9	5	12	2	6	7	6	13	4	7	7	5	2	7	9	5	9	12	9
Endogenous1	hsa-miR-372	MIMAT0000724	5	8	4	14	10	2	9	8	8	11	6	7	6	5	11	10	13	8	5	10	1	8	7	10	9	10	2	4	1	9	8	7	5	4	5	7	8	11	5	1	5	7	10	9	11	4	11
Endogenous1	hsa-miR-373-3p	MIMAT0000726	5	5	7	7	5	7	7	5	8	6	8	2	5	5	3	1	7	3	2	2	4	7	10	7	2	4	5	6	3	6	11	7	3	7	4	6	3	7	5	2	4	6	12	6	11	6	9
Endogenous1	hsa-miR-374a-5p	MIMAT0000727	177	35	84	97	243	68	304	267	504	191	204	70	95	98	29	64	85	157	92	201	68	29	9	196	72	25	43	30	110	81	42	26	120	95	63	19	17	17	36	15	45	28	24	12	19	18	27
Endogenous1	hsa-miR-374b-5p	MIMAT0004955	137	34	55	103	130	82	177	194	383	133	87	41	60	41	19	26	30	76	35	73	40	24	14	67	22	15	12	20	55	20	26	10	23	32	22	14	11	27	23	8	21	26	13	10	21	10	17
Endogenous1	hsa-miR-374c-5p	MIMAT0018443	9	14	17	17	16	9	11	17	17	17	18	10	7	8	10	5	4	9	11	14	8	8	14	12	8	11	7	4	5	10	9	10	12	8	10	11	7	24	5	8	7	5	14	10	11	9	17
Endogenous1	hsa-miR-375	MIMAT0000728	15	14	14	10	8	6	13	9	11	8	16	13	5	12	20	9	17	15	18	6	23	18	15	6	13	12	7	10	20	16	17	7	8	5	8	21	9	10	19	8	18	19	19	14	28	6	12
Endogenous1	hsa-miR-376a-3p	MIMAT0000729	226	146	92	172	175	130	181	234	591	150	172	49	49	23	17	23	66	76	60	105	34	17	39	92	38	92	25	59	86	34	41	20	39	53	40	29	17	28	27	15	47	46	59	36	47	21	39
Endogenous1	hsa-miR-376b	MIMAT0002172	32	22	14	13	37	13	25	22	57	17	46	16	18	11	26	11	28	16	21	20	19	22	24	22	18	16	13	16	26	11	19	16	17	23	26	29	11	16	22	12	21	26	26	15	22	10	22
Endogenous1	hsa-miR-376c	MIMAT0000720	115	70	20	96	92	37	117	106	363	58	126	31	25	14	18	18	42	47	27	61	15	16	13	36	18	37	9	34	43	20	22	18	21	27	19	36	16	12	14	9	26	32	33	23	21	19	27
Endogenous1	hsa-miR-377-3p	MIMAT0000730	14	6	9	19	14	8	37	18	49	18	34	8	12	7	13	8	17	9	19	18	2	8	8	17	7	14	7	14	14	10	1	6	9	8	8	9	5	14	11	4	2	7	9	8	14	8	8
Endogenous1	hsa-miR-378a-3p+hsa-miR-378i	MIMAT0000732	74	35	49	77	53	67	64	67	139	148	23	72	21	53	10	32	29	34	22	20	63	30	19	30	29	16	15	7	24	21	28	16	19	23	37	21	22	13	27	8	15	51	17	18	18	13	26
Endogenous1	hsa-miR-378b	MIMAT0014999	15	12	8	11	7	19	14	13	13	13	9	10	11	6	4	6	5	8	10	6	7	5	3	8	8	8	5	10	6	4	11	5	6	14	5	6	12	10	7	4	8	10	2	8	8	10	9
Endogenous1	hsa-miR-378c	MIMAT0016847	10	6	6	14	10	4	6	4	6	9	3	9	4	6	3	3	10	6	7	5	6	1	8	0	12	8	2	0	7	6	5	5	0	5	6	6	8	8	8	4	5	4	8	11	2	6	10
Endogenous1	hsa-miR-378d	MIMAT0018926	10	6	14	8	13	5	15	9	18	14	6	3	4	3	11	6	8	3	10	6	5	5	9	6	1	5	5	8	12	8	6	6	1	4	3	6	5	9	11	2	5	6	9	3	9	4	11
Endogenous1	hsa-miR-378e	MIMAT0018927	755	1024	1003	1093	717	942	581	790	997	802	599	380	558	373	136	421	580	585	466	647	443	121	505	469	542	821	214	404	732	340	512	205	536	484	544	160	145	431	403	252	629	617	748	282	609	244	538
Endogenous1	hsa-miR-378f	MIMAT0018932	11	11	17	22	10	12	17	8	17	26	8	5	11	9	12	7	3	7	8	9	7	9	11	3	9	8	4	9	7	6	10	7	12	7	5	9	6	14	4	7	8	13	11	9	13	8	14
Endogenous1	hsa-miR-378g	MIMAT0018937	20	18	12	7	9	11	16	19	37	28	9	12	5	16	8	4	16	7	10	11	9	17	8	6	7	3	5	4	8	4	11	4	11	7	7	12	7	4	8	4	3	11	7	4	8	8	7
Endogenous1	hsa-miR-378h	MIMAT0018984	7	5	9	8	10	8	7	6	8	9	6	5	6	5	9	10	5	8	3	8	5	2	9	4	6	5	8	0	2	5	4	7	4	6	6	9	1	10	6	6	6	11	6	3	12	5	7
Endogenous1	hsa-miR-379-5p	MIMAT0000733	22	21	13	23	73	13	44	36	125	26	22	11	13	5	5	13	8	10	8	9	12	11	8	12	3	4	5	8	10	8	9	5	7	12	6	8	7	8	11	5	10	9	9	8	9	6	15
Endogenous1	hsa-miR-380-3p	MIMAT0000735	12	8	12	16	17	6	9	7	15	13	13	17	11	7	16	9	10	9	22	8	12	8	12	8	10	12	9	14	15	7	17	10	14	9	17	23	7	6	18	8	6	12	14	8	15	14	27
Endogenous1	hsa-miR-381	MIMAT0000736	45	15	15	32	32	26	41	27	109	33	24	23	9	5	20	11	12	10	15	19	21	5	16	25	11	17	17	13	8	13	19	11	10	18	15	24	8	13	8	4	7	18	15	18	26	19	25
Endogenous1	hsa-miR-382-5p	MIMAT0000737	238	165	40	142	232	148	204	221	654	168	106	37	46	13	22	20	36	59	39	62	26	21	30	51	16	67	24	27	31	35	21	20	33	47	21	27	12	20	18	15	34	42	29	26	30	19	22
Endogenous1	hsa-miR-383	MIMAT0000738	27	10	18	16	30	16	19	19	26	24	32	17	12	18	26	14	35	18	23	12	19	20	18	13	19	26	14	16	20	16	32	20	14	19	19	31	13	9	14	14	23	26	26	16	20	6	22
Endogenous1	hsa-miR-384	MIMAT0001075	18	15	10	12	14	10	12	11	9	12	15	12	12	4	17	13	15	8	11	8	14	16	15	10	11	12	3	11	7	11	14	10	11	13	14	23	7	7	13	5	15	14	14	6	13	13	17
Endogenous1	hsa-miR-409-3p	MIMAT0001639	298	180	54	180	253	149	184	263	589	175	70	26	33	19	21	30	51	59	39	34	15	16	17	33	11	67	16	32	32	21	21	22	22	30	19	27	19	21	23	16	22	52	21	19	23	18	32
Endogenous1	hsa-miR-409-5p	MIMAT0001638	46	21	16	21	21	16	31	40	52	25	10	9	8	11	13	15	9	6	18	12	10	12	9	6	18	13	4	8	11	12	17	10	5	9	9	12	11	11	8	5	8	8	15	3	11	6	11
Endogenous1	hsa-miR-410	MIMAT0002171	30	26	19	22	21	21	25	25	82	28	24	10	17	16	11	14	24	12	20	12	10	15	16	11	13	14	12	12	7	12	13	9	11	15	16	9	13	14	4	3	15	11	22	5	12	9	11
Endogenous1	hsa-miR-411-5p	MIMAT0003329	47	27	18	26	44	18	49	38	124	15	51	21	12	17	20	15	14	16	15	16	9	15	12	14	10	14	11	19	16	11	8	10	14	19	14	10	13	14	21	9	11	21	17	22	15	6	18
Endogenous1	hsa-miR-412	MIMAT0002170	15	14	13	5	16	14	10	14	9	16	18	13	10	12	17	10	8	4	21	14	16	11	8	9	7	12	6	7	10	8	14	11	17	5	4	20	7	8	10	7	6	12	10	13	16	3	11
Endogenous1	hsa-miR-421	MIMAT0003339	41	25	26	49	41	21	49	48	104	72	26	31	26	21	13	15	31	25	18	42	18	9	26	39	20	24	10	6	38	10	23	11	25	46	45	15	14	13	43	27	11	14	18	13	13	9	15
Endogenous1	hsa-miR-422a	MIMAT0001339	26	11	15	18	16	13	16	14	23	20	19	20	15	9	15	21	21	13	23	15	21	25	14	11	24	15	18	18	13	13	19	9	13	15	16	23	8	11	22	4	25	23	18	15	28	15	27
Endogenous1	hsa-miR-423-3p	MIMAT0001340	65	34	85	62	60	97	47	68	147	94	34	18	11	14	10	16	12	36	17	25	15	10	9	18	13	18	16	7	29	12	18	11	17	19	11	15	10	9	15	5	16	24	9	12	26	10	14
Endogenous1	hsa-miR-423-5p	MIMAT0004748	185	111	216	274	106	321	128	188	290	219	79	68	46	55	20	29	49	77	52	49	21	21	23	43	25	26	26	48	65	30	45	16	43	50	33	15	15	24	40	41	35	28	16	21	29	12	30
Endogenous1	hsa-miR-424-5p	MIMAT0001341	30	13	15	20	28	26	25	34	99	28	12	13	11	14	9	16	13	11	11	14	2	11	6	15	11	6	9	6	13	2	8	9	4	7	14	10	8	12	10	10	6	9	8	10	12	7	9
Endogenous1	hsa-miR-425-5p	MIMAT0003393	32	10	22	40	26	20	79	51	50	47	47	8	9	7	5	8	11	11	23	26	11	7	11	16	10	10	10	4	8	9	20	5	5	15	15	7	10	11	16	13	6	7	7	9	11	8	12
Endogenous1	hsa-miR-429	MIMAT0001536	7	7	8	8	9	14	12	7	12	13	6	10	6	2	2	4	12	5	10	7	14	2	10	4	8	7	5	9	8	5	7	7	4	5	6	10	4	6	7	11	7	7	6	10	7	6	13
Endogenous1	hsa-miR-431-5p	MIMAT0001625	52	19	15	25	41	17	36	36	84	24	56	12	12	8	21	22	26	22	28	12	10	17	21	17	12	20	10	12	22	20	26	15	15	17	15	31	19	14	20	3	14	19	18	13	24	19	23
Endogenous1	hsa-miR-432-5p	MIMAT0002814	52	29	25	38	54	44	34	46	92	49	25	16	17	13	26	6	22	22	21	19	14	17	16	19	9	22	11	16	20	14	16	16	22	14	17	23	13	13	17	7	25	24	25	15	34	19	21
Endogenous1	hsa-miR-433	MIMAT0001627	30	22	15	23	27	51	30	37	81	23	24	18	13	9	8	7	19	12	23	13	7	16	14	16	11	22	12	13	10	12	17	14	6	11	14	14	13	11	13	6	7	8	12	15	22	14	15
Endogenous1	hsa-miR-448	MIMAT0001532	20	14	13	14	26	13	18	20	23	20	24	30	11	5	7	11	19	7	19	7	13	14	15	12	6	14	12	11	19	12	19	7	10	13	30	19	17	7	17	3	18	10	20	18	24	26	22
Endogenous1	hsa-miR-449a	MIMAT0001541	12	10	13	6	7	7	8	4	19	9	19	8	6	9	14	11	12	9	12	8	9	9	15	11	9	9	14	10	20	12	15	7	9	15	16	40	14	14	9	3	7	20	20	14	14	14	18
Endogenous1	hsa-miR-449b-5p	MIMAT0003327	10	9	3	7	14	6	6	3	8	6	11	11	6	8	16	6	6	3	12	7	7	8	9	8	6	8	2	7	7	9	9	5	8	12	16	19	5	9	12	2	10	10	10	11	16	7	13
Endogenous1	hsa-miR-449c-5p	MIMAT0010251	13	9	15	8	9	4	9	21	12	5	14	9	9	11	9	7	11	8	17	9	14	16	8	5	8	8	9	9	8	8	6	8	7	8	13	9	6	8	12	5	4	5	17	5	9	9	14
Endogenous1	hsa-miR-450a-5p	MIMAT0001545	54	14	24	25	59	20	63	53	170	29	35	18	15	24	21	18	35	21	35	39	20	17	12	27	9	20	14	16	22	13	11	15	14	19	23	16	16	24	10	10	14	8	15	12	23	9	23
Endogenous1	hsa-miR-450b-3p	MIMAT0004910	15	7	10	8	10	6	16	6	11	10	10	12	10	9	9	9	6	7	10	17	14	12	11	12	10	10	13	5	12	6	14	8	11	11	8	15	9	16	6	5	11	9	7	12	11	12	3
Endogenous1	hsa-miR-450b-5p	MIMAT0004909	14	13	23	17	15	16	10	10	15	18	22	13	14	25	14	12	15	21	16	16	10	16	20	10	16	18	5	12	16	12	17	23	12	8	9	17	14	14	9	12	8	13	13	16	17	11	11
Endogenous1	hsa-miR-451a	MIMAT0001631	5972	61	4367	3451	10091	483	22743	2237	9467	3420	552	174	204	155	30	549	113	460	1577	422	576	680	21	1621	39	139	473	268	75	584	43	55	43	136	41	66	33	12	239	328	142	62	33	9	52	18	11
Endogenous1	hsa-miR-452-5p	MIMAT0001635	8	5	6	7	3	8	8	10	9	6	9	9	2	3	7	6	4	5	3	3	4	2	3	3	5	7	6	5	7	7	10	7	8	5	7	7	5	8	9	2	5	10	4	6	11	2	5
Endogenous1	hsa-miR-454-3p	MIMAT0003885	17	4	9	20	27	6	31	27	46	25	24	18	11	8	7	7	15	10	8	11	7	10	8	8	11	11	10	5	10	8	15	6	9	12	8	4	6	13	9	2	8	5	18	11	6	5	7
Endogenous1	hsa-miR-455-3p	MIMAT0004784	37	15	42	49	35	46	30	42	77	40	25	10	5	4	5	12	10	8	8	11	6	7	5	10	7	12	4	15	13	11	14	7	8	8	7	6	7	13	5	4	6	7	5	12	11	9	19
Endogenous1	hsa-miR-455-5p	MIMAT0003150	14	12	8	14	24	11	20	20	45	22	35	11	8	5	6	6	10	12	9	15	10	7	5	15	10	10	15	9	14	6	9	4	16	7	9	14	5	10	8	1	6	7	8	6	13	6	14
Endogenous1	hsa-miR-483-3p	MIMAT0002173	36	15	28	20	30	48	19	32	36	32	19	7	10	4	9	16	31	11	10	17	10	12	15	19	12	14	10	82	24	9	19	10	15	15	13	10	14	6	6	7	17	18	11	5	12	7	13
Endogenous1	hsa-miR-483-5p	MIMAT0004761	10	10	9	18	15	14	11	9	13	14	13	8	8	11	19	6	16	6	11	2	10	9	15	15	6	11	5	35	11	8	18	11	6	6	12	22	9	7	10	1	13	12	12	12	15	12	22
Endogenous1	hsa-miR-484	MIMAT0002174	58	26	59	44	42	45	27	53	95	43	36	25	8	13	21	22	32	28	31	23	24	9	21	15	20	23	11	12	18	24	21	12	16	19	19	36	15	11	16	12	13	26	24	14	25	10	22
Endogenous1	hsa-miR-485-3p	MIMAT0002176	67	61	30	38	53	62	44	75	148	85	19	19	15	10	14	15	29	20	21	26	11	12	9	24	10	23	8	15	4	8	13	14	11	15	9	14	6	11	7	8	10	12	10	8	17	4	15
Endogenous1	hsa-miR-485-5p	MIMAT0002175	15	10	6	12	10	7	12	14	11	5	5	5	9	9	15	4	15	4	13	7	3	11	15	12	9	8	4	5	9	7	15	15	10	9	7	5	12	15	11	4	5	6	11	5	18	7	14
Endogenous1	hsa-miR-486-3p	MIMAT0004762	16	13	28	15	13	9	20	15	21	18	12	13	16	13	20	10	8	7	13	12	15	11	20	7	6	15	8	12	9	10	14	11	6	9	11	12	10	13	5	4	10	7	11	8	14	14	9
Endogenous1	hsa-miR-487a	MIMAT0002178	37	16	16	15	30	16	26	31	51	28	40	10	9	10	13	7	13	15	17	22	15	8	10	20	9	11	11	13	13	13	10	6	8	19	14	13	11	9	7	10	12	9	16	14	14	11	13
Endogenous1	hsa-miR-487b	MIMAT0003180	61	36	24	45	51	35	56	62	192	33	45	12	13	10	10	7	24	23	20	16	11	16	16	13	9	19	11	18	13	11	14	10	10	7	14	10	12	8	7	14	12	6	11	10	11	6	6
Endogenous1	hsa-miR-488-3p	MIMAT0004763	7	7	6	5	5	6	6	5	8	8	6	13	2	5	4	3	5	3	12	9	1	3	6	3	7	6	1	5	0	5	12	3	3	3	10	7	8	6	3	3	10	5	7	1	9	7	4
Endogenous1	hsa-miR-489	MIMAT0002805	66	52	86	60	33	54	38	48	64	53	67	29	39	23	22	28	44	36	46	44	45	15	47	35	33	45	19	34	55	33	35	32	35	46	48	27	32	26	74	14	44	52	56	64	42	32	73
Endogenous1	hsa-miR-490-3p	MIMAT0002806	9	9	12	9	10	14	10	11	4	6	6	5	7	8	5	4	4	4	12	8	9	11	13	2	8	9	1	3	12	8	12	7	7	6	11	6	5	14	4	4	3	5	6	10	18	14	8
Endogenous1	hsa-miR-490-5p	MIMAT0004764	9	19	8	18	14	8	7	9	12	9	20	19	8	7	17	18	11	11	22	11	5	13	12	12	6	22	13	13	16	15	30	8	17	16	15	21	9	17	16	7	16	20	21	14	22	14	23
Endogenous1	hsa-miR-491-3p	MIMAT0004765	10	7	9	9	6	10	6	13	9	15	22	16	9	5	11	12	20	2	17	14	7	11	8	14	16	9	12	15	22	12	22	8	10	9	11	14	9	13	19	9	15	13	15	16	22	20	20
Endogenous1	hsa-miR-491-5p	MIMAT0002807	15	13	11	7	10	9	14	13	19	14	14	15	4	7	5	11	15	6	19	10	10	12	15	12	8	10	7	14	16	15	16	9	10	12	17	13	16	15	9	6	5	14	17	17	15	11	17
Endogenous1	hsa-miR-492	MIMAT0002812	10	16	9	10	6	9	8	9	14	7	13	7	9	11	12	14	14	7	13	9	19	9	9	4	7	8	6	10	10	8	14	7	5	5	8	18	6	8	6	10	12	5	8	16	12	6	15
Endogenous1	hsa-miR-493-3p	MIMAT0003161	16	13	12	13	13	11	13	12	37	13	15	6	10	12	12	7	12	15	17	11	7	11	8	8	8	13	9	10	8	7	9	7	3	8	12	10	6	5	5	7	5	11	15	17	9	10	7
Endogenous1	hsa-miR-494	MIMAT0002816	312	192	536	304	143	165	172	160	184	65	2719	126	289	274	490	605	719	288	508	85	1000	382	497	954	486	686	275	763	955	958	567	425	311	751	798	395	503	64	4803	399	534	848	695	1183	625	288	1885
Endogenous1	hsa-miR-495	MIMAT0002817	66	33	21	59	102	38	111	107	231	65	87	35	24	15	18	18	54	54	42	36	24	22	30	44	11	30	15	22	19	29	27	23	23	31	30	26	26	30	33	13	21	18	20	22	36	23	26
Endogenous1	hsa-miR-496	MIMAT0002818	13	12	26	22	20	14	17	21	31	17	19	13	11	2	12	8	8	17	12	15	5	7	5	13	11	19	9	6	11	8	12	5	11	8	9	5	6	5	4	2	6	11	9	8	10	6	7
Endogenous1	hsa-miR-497-5p	MIMAT0002820	157	32	56	70	41	191	84	143	158	145	30	24	21	82	7	19	9	64	25	28	25	26	11	17	14	11	22	11	57	20	15	16	21	44	8	14	7	13	20	11	19	22	15	10	6	9	19
Endogenous1	hsa-miR-498	MIMAT0002824	20	15	13	13	13	18	11	17	31	15	14	13	5	11	12	6	9	15	10	7	14	9	9	11	5	13	7	5	6	5	11	12	5	13	9	10	4	16	14	4	10	11	18	10	5	10	21
Endogenous1	hsa-miR-499a-3p	MIMAT0004772	21	17	17	8	5	13	17	18	10	15	7	11	20	11	19	12	10	9	13	11	14	15	19	8	11	17	2	4	8	11	8	10	6	8	11	12	13	14	11	8	3	10	9	15	8	8	11
Endogenous1	hsa-miR-499a-5p	MIMAT0002870	23	15	20	11	9	15	8	23	12	12	10	25	9	8	9	16	19	13	17	14	7	12	18	14	19	13	9	11	7	10	14	11	10	10	19	12	16	20	14	4	12	6	18	16	13	31	18
Endogenous1	hsa-miR-499b-3p	MIMAT0019898	11	10	14	13	11	7	13	8	19	14	20	10	5	6	7	7	14	8	14	6	11	11	12	6	4	11	1	9	8	15	7	7	6	5	8	15	7	1	7	5	7	18	18	12	22	7	19
Endogenous1	hsa-miR-499b-5p	MIMAT0019897	5	4	6	4	9	4	5	3	7	9	9	6	5	3	8	8	9	4	8	5	6	3	5	3	3	11	7	7	8	8	8	6	5	9	9	9	5	4	3	1	3	8	9	10	6	15	8
Endogenous1	hsa-miR-500a-5p+hsa-miR-501-5p	MIMAT0004773	63	32	46	65	33	53	28	52	72	40	26	27	13	7	11	14	22	15	26	16	8	9	27	14	12	28	8	9	26	22	21	10	14	24	14	15	8	19	17	10	15	14	25	21	25	8	22
Endogenous1	hsa-miR-500b	MIMAT0016925	12	11	10	16	15	7	11	7	15	13	8	11	7	3	2	6	6	10	10	5	9	7	8	8	7	11	8	8	6	10	11	10	12	9	9	5	7	14	7	4	7	8	9	6	10	12	17
Endogenous1	hsa-miR-501-3p	MIMAT0004774	13	12	20	15	16	16	8	16	15	26	20	16	7	9	6	13	8	9	6	15	11	6	9	9	7	7	5	8	9	15	19	5	11	15	9	8	6	16	10	5	14	7	15	16	12	8	15
Endogenous1	hsa-miR-502-3p	MIMAT0004775	7	10	11	9	16	4	14	11	18	13	21	9	6	7	11	7	12	11	13	8	10	8	19	7	5	17	8	12	7	17	22	9	12	10	11	30	11	9	8	3	7	10	25	14	16	15	24
Endogenous1	hsa-miR-502-5p	MIMAT0002873	21	42	20	20	20	11	19	23	62	21	32	17	21	28	16	15	22	18	14	14	41	19	31	30	68	58	9	11	28	21	19	13	18	32	20	17	6	15	14	7	16	16	21	18	20	11	35
Endogenous1	hsa-miR-503	MIMAT0002874	47	29	23	39	72	18	51	57	121	30	16	20	14	12	9	18	38	18	20	35	17	15	9	22	24	16	14	10	15	18	11	12	12	13	25	14	16	9	15	9	14	10	16	7	13	8	19
Endogenous1	hsa-miR-504	MIMAT0002875	19	17	14	22	13	10	12	12	17	19	13	16	5	17	9	14	13	14	10	10	13	15	13	12	8	8	10	6	18	16	13	11	5	12	12	5	7	13	5	8	5	12	12	5	7	4	6
Endogenous1	hsa-miR-505-3p	MIMAT0002876	17	13	11	26	23	16	26	22	43	36	16	4	5	5	3	10	8	7	11	8	4	6	9	8	5	6	2	4	6	10	13	5	9	9	4	12	12	12	5	1	7	6	14	4	11	8	9
Endogenous1	hsa-miR-506-3p	MIMAT0002878	9	3	6	4	5	4	6	7	3	4	10	9	1	5	9	17	3	3	5	5	6	7	9	2	6	7	3	8	3	7	12	7	4	5	11	10	7	4	7	1	9	9	13	4	7	4	10
Endogenous1	hsa-miR-507	MIMAT0002879	11	6	14	6	15	8	15	19	15	17	17	12	16	8	11	10	17	11	11	10	9	9	13	8	11	11	4	11	9	8	14	8	9	16	12	14	6	8	7	7	14	7	13	11	17	12	13
Endogenous1	hsa-miR-508-3p	MIMAT0002880	13	7	24	17	15	15	10	20	12	16	7	10	7	3	6	10	13	6	7	2	13	9	12	6	10	8	9	6	8	8	13	3	7	7	13	15	13	7	8	7	12	7	9	7	13	15	14
Endogenous1	hsa-miR-508-5p	MIMAT0004778	5	11	4	5	6	1	10	8	5	9	6	12	3	5	4	0	7	8	11	7	9	5	6	2	4	8	4	8	4	4	9	5	4	8	5	12	4	8	8	2	5	7	11	5	4	6	9
Endogenous1	hsa-miR-509-3-5p	MIMAT0004975	8	9	10	7	11	6	9	6	8	8	6	6	4	3	8	8	12	6	7	10	6	5	11	7	12	7	7	7	12	7	7	15	4	7	6	6	7	14	10	6	5	9	6	7	12	11	8
Endogenous1	hsa-miR-509-3p	MIMAT0002881	8	13	14	14	5	13	12	9	12	21	7	17	7	13	10	14	5	7	10	6	6	11	8	8	11	8	8	5	11	18	13	9	5	6	6	7	8	15	6	2	5	11	14	9	11	6	8
Endogenous1	hsa-miR-509-5p	MIMAT0004779	19	12	27	5	5	12	13	11	6	24	9	13	8	8	5	4	6	8	4	11	5	11	12	5	4	12	6	12	8	6	7	7	7	7	9	15	8	12	4	10	10	12	8	7	12	13	13
Endogenous1	hsa-miR-510	MIMAT0002882	18	12	15	9	15	8	9	14	16	18	17	15	13	11	19	14	17	12	18	10	15	18	11	14	11	15	8	18	12	11	21	18	7	11	21	20	7	8	22	5	13	22	22	18	17	18	26
Endogenous1	hsa-miR-511	MIMAT0002808	24	17	20	16	14	12	17	31	28	26	21	34	7	6	17	9	17	12	14	13	10	20	20	21	18	13	5	11	13	10	30	13	16	14	30	26	10	20	7	9	13	15	22	21	27	22	19
Endogenous1	hsa-miR-512-3p	MIMAT0002823	9	22	9	5	7	11	11	7	15	10	9	8	13	6	17	15	9	6	20	15	11	17	13	11	9	11	13	11	6	2	16	12	12	13	6	9	10	9	13	2	5	6	17	14	12	12	12
Endogenous1	hsa-miR-512-5p	MIMAT0002822	13	15	14	17	9	9	15	18	15	7	12	14	8	15	7	14	13	7	19	13	11	10	13	5	5	16	11	9	15	17	11	10	12	15	11	13	7	10	5	6	5	10	8	7	18	7	18
Endogenous1	hsa-miR-513a-3p	MIMAT0004777	11	15	10	16	12	8	14	12	5	14	7	10	19	20	20	10	15	6	23	18	13	13	16	9	16	10	10	10	12	8	14	14	16	5	16	10	5	10	10	4	15	10	8	11	13	7	13
Endogenous1	hsa-miR-513a-5p	MIMAT0002877	3	3	4	7	12	3	6	9	8	8	10	10	6	2	3	2	6	8	5	5	10	5	8	6	5	4	2	9	2	7	8	3	5	6	12	14	8	6	5	5	1	5	9	5	13	7	5
Endogenous1	hsa-miR-513b	MIMAT0005788	12	6	13	8	13	12	15	5	6	8	14	11	6	8	9	12	11	2	11	7	12	11	10	7	8	12	4	14	7	7	17	5	11	10	14	16	8	14	13	6	11	13	6	20	12	13	18
Endogenous1	hsa-miR-513c-5p	MIMAT0005789	8	8	7	7	5	4	7	2	5	2	1	5	4	3	8	2	7	10	7	4	1	5	7	4	4	5	9	2	4	9	8	5	4	7	7	7	0	7	7	2	7	5	10	3	5	3	8
Endogenous1	hsa-miR-514a-3p	MIMAT0002883	16	12	7	10	12	5	11	13	9	8	17	14	10	1	14	13	15	14	16	10	15	20	12	12	11	20	10	8	14	6	20	11	12	14	15	18	12	13	12	5	15	27	15	13	17	13	10
Endogenous1	hsa-miR-514b-3p	MIMAT0015088	10	4	7	5	10	6	9	8	12	7	5	10	6	5	4	2	12	5	15	9	6	2	10	3	4	6	4	5	4	7	5	8	5	8	3	4	6	10	4	11	3	7	7	10	10	3	8
Endogenous1	hsa-miR-514b-5p	MIMAT0015087	26	21	37	36	18	34	14	12	24	32	18	8	10	10	15	14	12	14	13	8	10	5	19	17	7	27	6	8	16	15	12	14	14	15	17	15	6	14	11	9	14	13	15	10	22	15	22
Endogenous1	hsa-miR-515-3p	MIMAT0002827	15	10	20	14	8	7	19	6	13	16	9	8	13	15	11	12	18	12	16	16	10	11	10	7	13	16	10	5	6	17	14	12	12	12	7	10	5	4	6	2	7	7	6	7	8	11	11
Endogenous1	hsa-miR-515-5p	MIMAT0002826	11	12	13	7	3	8	15	16	9	11	10	11	17	6	9	8	14	2	15	16	8	13	22	7	10	11	8	3	8	11	14	12	6	6	8	8	8	8	7	3	5	5	16	17	13	6	8
Endogenous1	hsa-miR-516a-3p	MIMAT0006778	36	14	14	21	11	14	20	20	15	21	8	12	15	11	12	14	11	11	20	20	11	13	11	9	18	10	16	4	23	10	23	11	19	12	10	20	14	16	9	6	10	15	13	14	19	9	11
Endogenous1	hsa-miR-516a-5p	MIMAT0004770	7	2	6	5	3	2	7	6	4	7	5	7	7	2	5	3	5	6	5	11	5	2	6	6	5	11	3	3	5	4	8	6	3	8	10	7	9	8	7	6	1	4	12	6	18	5	10
Endogenous1	hsa-miR-516b-5p	MIMAT0002859	10	12	7	9	15	10	12	13	12	14	13	9	12	5	15	9	8	8	15	12	2	4	11	9	12	16	8	3	13	12	19	5	4	6	9	8	14	7	3	5	6	9	4	11	13	11	19
Endogenous1	hsa-miR-517a-3p	MIMAT0002852	7	4	3	8	7	7	8	14	7	6	8	11	4	4	12	5	4	4	5	4	8	6	6	8	9	6	4	4	7	9	5	15	7	6	4	11	7	9	6	4	5	5	14	4	8	4	3
Endogenous1	hsa-miR-517b-3p	MIMAT0002857	4	8	9	3	8	6	1	7	4	7	7	3	6	2	4	6	4	7	7	5	7	8	9	3	9	7	4	2	3	4	8	3	6	5	4	4	3	3	6	5	6	7	6	5	9	3	8
Endogenous1	hsa-miR-517c-3p+hsa-miR-519a-3p	MIMAT0002866	33	30	15	20	39	20	32	31	44	19	38	11	31	12	16	16	21	21	26	18	21	16	17	21	21	33	12	23	58	18	29	11	12	25	28	28	14	11	20	14	19	19	18	18	21	16	26
Endogenous1	hsa-miR-518a-3p	MIMAT0002863	13	5	13	8	6	8	6	3	10	15	9	5	10	11	6	9	16	7	17	5	4	8	14	7	10	18	15	6	8	3	16	13	6	8	10	7	5	4	8	8	13	8	16	11	8	9	21
Endogenous1	hsa-miR-518b	MIMAT0002844	191	13	99	95	121	52	175	176	379	97	32	34	30	19	14	32	19	22	38	49	18	27	13	27	15	22	19	16	38	15	28	15	27	13	20	17	17	11	9	10	23	16	23	15	23	13	14
Endogenous1	hsa-miR-518c-3p	MIMAT0002848	17	19	8	14	14	14	12	17	19	17	17	13	8	10	16	12	21	4	16	15	7	9	18	10	18	16	12	9	7	7	24	12	5	8	14	24	10	13	13	8	9	14	17	17	16	19	25
Endogenous1	hsa-miR-518d-3p	MIMAT0002864	6	7	5	4	6	2	7	6	6	5	5	10	3	5	6	0	8	4	9	5	5	8	6	4	6	5	6	4	6	10	5	4	3	10	10	8	1	7	4	1	7	4	8	4	8	1	9
Endogenous1	hsa-miR-518e-3p	MIMAT0002861	7	1	4	3	10	7	5	8	5	6	4	7	2	1	11	1	7	9	4	5	6	4	8	3	4	8	1	4	7	3	5	4	5	5	8	7	3	5	5	5	6	4	7	5	6	3	9
Endogenous1	hsa-miR-518f-3p	MIMAT0002842	6	9	6	7	9	4	4	8	10	12	10	1	4	4	6	5	6	3	8	3	2	4	10	7	3	3	4	2	7	6	11	4	5	4	7	2	9	4	4	5	4	5	11	8	4	4	7
Endogenous1	hsa-miR-519b-3p	MIMAT0002837	8	12	9	18	21	10	14	18	19	14	20	18	12	9	12	11	12	7	21	17	18	20	13	7	11	14	20	12	21	12	18	9	12	7	15	17	10	4	13	9	17	12	16	12	18	12	19
Endogenous1	hsa-miR-519b-5p+hsa-miR-519c-5p	MIMAT0005454	10	11	4	13	16	6	13	12	11	13	16	17	13	8	12	6	15	10	17	10	13	13	18	16	11	18	9	13	10	14	21	15	12	14	13	15	8	10	18	5	15	14	22	16	24	15	22
Endogenous1	hsa-miR-519c-3p	MIMAT0002832	9	12	12	8	18	7	15	8	6	15	12	8	16	12	24	11	11	3	12	12	8	14	10	12	12	11	4	8	10	16	8	14	9	10	8	14	12	12	7	10	3	11	7	11	14	7	12
Endogenous1	hsa-miR-519d	MIMAT0002853	7	4	13	17	7	10	7	11	4	8	11	7	7	3	10	3	10	9	6	7	2	6	7	13	10	12	8	3	10	4	16	10	6	8	5	10	6	10	10	5	8	7	5	6	14	9	9
Endogenous1	hsa-miR-519e-3p	MIMAT0002829	11	9	8	8	21	14	14	19	27	16	16	10	6	5	11	14	10	19	10	10	8	3	5	9	13	9	10	8	10	8	13	14	15	17	8	15	7	1	6	1	12	13	11	6	21	10	11
Endogenous1	hsa-miR-520a-3p	MIMAT0002834	7	8	10	7	5	4	12	7	12	8	9	4	5	3	14	8	8	9	8	6	4	11	13	9	7	7	11	6	12	12	6	6	6	5	4	10	5	12	5	2	9	10	7	12	8	6	13
Endogenous1	hsa-miR-520a-5p	MIMAT0002833	10	8	8	10	6	7	8	5	9	10	8	10	10	8	4	3	6	10	6	12	6	6	4	8	5	7	7	4	7	5	4	8	4	7	4	11	6	8	3	0	7	14	9	3	11	9	10
Endogenous1	hsa-miR-520b	MIMAT0002843	14	14	12	12	14	10	15	13	5	20	21	13	6	7	19	6	17	8	17	7	8	10	12	10	4	6	13	10	15	12	13	7	10	8	14	26	6	9	15	6	18	7	17	9	12	13	11
Endogenous1	hsa-miR-520c-3p	MIMAT0002846	20	16	13	19	9	15	16	5	13	34	10	11	13	12	11	10	9	5	10	13	5	11	15	9	13	14	10	4	7	6	8	8	10	16	9	13	7	9	10	2	4	8	14	11	16	6	5
Endogenous1	hsa-miR-520d-3p	MIMAT0002856	9	4	6	6	3	6	3	7	7	4	8	6	5	1	11	6	6	3	8	4	8	8	5	4	2	5	4	4	8	2	7	7	7	5	6	14	3	7	4	2	6	4	8	9	9	5	5
Endogenous1	hsa-miR-520d-5p+hsa-miR-518a-5p+hsa-miR-527	MIMAT0002855	69	53	82	76	44	79	44	42	70	85	50	17	31	29	11	15	39	41	24	33	24	18	25	26	22	55	16	15	47	26	33	13	31	24	30	8	13	17	26	7	35	35	44	20	36	18	35
Endogenous1	hsa-miR-520e	MIMAT0002825	19	14	9	24	7	7	9	2	17	17	8	3	4	4	8	4	5	4	13	12	8	5	4	6	5	12	1	2	16	6	15	6	5	9	10	13	4	11	5	3	10	6	8	6	5	9	11
Endogenous1	hsa-miR-520f	MIMAT0002830	3	1	2	5	4	7	5	5	5	8	2	1	2	6	3	6	6	3	1	5	4	5	5	7	2	1	2	2	3	6	1	3	9	3	3	3	3	7	2	3	3	5	7	3	5	4	3
Endogenous1	hsa-miR-520g	MIMAT0002858	11	9	8	12	12	5	18	11	23	21	7	7	4	6	7	9	11	9	7	12	1	10	7	3	7	11	2	4	2	7	7	5	8	3	4	6	4	6	10	2	7	12	7	7	11	8	7
Endogenous1	hsa-miR-520h	MIMAT0002867	26	44	40	42	34	27	28	32	35	35	25	31	13	22	24	17	24	10	21	14	21	17	23	17	20	38	12	30	31	33	25	19	16	35	36	26	16	15	26	9	23	34	47	26	40	19	32
Endogenous1	hsa-miR-521	MIMAT0002854	10	10	5	9	10	11	8	6	13	8	16	5	8	4	7	10	3	13	5	5	5	5	5	4	6	9	4	6	12	13	14	6	4	5	5	7	10	8	10	5	7	6	13	7	13	4	4
Endogenous1	hsa-miR-522-3p	MIMAT0002868	6	7	3	3	8	14	3	9	2	6	7	11	7	4	6	3	5	2	7	4	5	7	6	7	5	4	4	4	50	7	11	8	4	7	2	11	5	8	4	3	6	2	7	7	11	4	6
Endogenous1	hsa-miR-523-3p	MIMAT0002840	7	11	13	15	7	11	12	10	6	8	12	8	6	4	6	8	9	6	4	10	10	4	8	8	6	15	9	3	6	9	14	8	4	9	7	8	4	3	6	5	8	10	10	9	12	15	9
Endogenous1	hsa-miR-524-3p	MIMAT0002850	8	14	14	9	10	11	8	8	8	3	8	8	12	3	8	9	10	13	12	11	8	12	13	6	11	7	9	6	6	2	8	8	9	3	5	5	9	9	10	2	3	6	12	12	11	7	13
Endogenous1	hsa-miR-524-5p	MIMAT0002849	5	4	7	7	6	2	7	2	7	6	4	4	3	5	8	5	4	4	4	4	4	7	7	1	2	4	2	5	4	4	5	2	5	6	4	7	2	3	7	4	5	2	8	7	10	4	7
Endogenous1	hsa-miR-525-3p	MIMAT0002839	21	8	11	9	20	14	12	6	19	11	11	10	2	4	5	8	12	2	11	7	16	6	5	5	9	10	9	6	9	10	12	9	4	8	7	10	7	6	8	5	4	15	11	5	6	8	5
Endogenous1	hsa-miR-525-5p	MIMAT0002838	13	11	16	15	13	13	14	9	9	12	12	19	13	11	19	12	15	8	20	8	9	16	12	8	12	20	11	12	14	17	19	15	11	13	23	23	6	12	15	6	12	20	24	22	28	13	12
Endogenous1	hsa-miR-526a+hsa-miR-520c-5p+hsa-miR-518d-5p	MIMAT0002845	20	18	11	12	14	15	17	17	11	10	10	13	16	12	11	8	7	8	11	13	5	10	11	12	13	12	11	5	9	8	22	6	5	2	11	10	7	9	8	6	7	4	10	8	13	17	13
Endogenous1	hsa-miR-526b-5p	MIMAT0002835	6	7	4	10	6	4	5	5	13	6	4	5	9	3	7	8	13	1	9	7	4	4	8	4	5	9	5	3	8	4	12	3	6	6	7	8	5	13	5	5	2	3	5	8	13	9	11
Endogenous1	hsa-miR-532-3p	MIMAT0004780	14	5	19	11	12	18	9	13	14	18	11	14	6	5	8	12	9	3	12	6	2	10	8	3	5	12	1	6	8	8	7	13	4	12	8	8	7	11	6	6	8	7	5	2	19	5	5
Endogenous1	hsa-miR-532-5p	MIMAT0002888	41	12	17	26	37	27	36	58	108	48	8	12	2	6	13	0	14	9	24	17	12	13	12	6	0	0	11	7	12	13	10	7	15	0	16	21	1	14	6	7	7	9	10	1	15	10	1
Endogenous1	hsa-miR-539-5p	MIMAT0003163	14	9	7	12	9	8	11	10	17	7	9	5	7	6	9	3	8	11	10	6	3	10	7	3	4	4	4	5	8	3	8	9	4	1	6	7	6	5	2	5	3	8	6	2	8	3	7
Endogenous1	hsa-miR-541-3p	MIMAT0004920	17	7	15	10	8	10	10	7	11	12	13	12	10	18	14	9	3	8	9	13	11	10	10	7	7	12	10	9	8	10	7	16	4	4	6	7	10	10	8	5	5	5	18	12	8	8	19
Endogenous1	hsa-miR-542-3p	MIMAT0003389	27	16	19	24	27	16	18	17	43	33	23	24	18	16	11	8	14	12	27	27	16	10	14	20	17	19	12	11	20	9	14	9	10	20	11	11	7	17	12	5	12	12	16	10	31	8	16
Endogenous1	hsa-miR-542-5p	MIMAT0003340	51	6	51	36	17	102	11	36	46	41	13	8	8	11	6	5	10	12	8	13	4	8	7	3	8	6	6	5	18	3	11	3	12	5	8	3	3	7	10	2	8	6	7	8	11	5	13
Endogenous1	hsa-miR-543	MIMAT0004954	40	33	28	43	62	36	53	45	105	35	41	16	16	7	6	9	30	30	13	19	11	9	26	24	12	20	7	16	11	17	16	11	16	10	7	12	20	12	14	5	16	24	8	16	16	15	15
Endogenous1	hsa-miR-544a	MIMAT0003164	16	10	16	13	9	11	7	12	11	10	16	11	9	11	16	12	12	17	14	8	10	13	14	8	13	13	9	7	7	2	17	11	10	10	15	13	8	11	6	8	10	7	15	7	10	9	6
Endogenous1	hsa-miR-544b	MIMAT0015004	4	8	3	7	7	2	5	7	3	8	2	6	3	2	5	1	2	4	6	2	8	3	6	4	4	5	5	2	4	5	10	4	5	2	6	7	5	4	4	1	0	9	6	4	8	8	5
Endogenous1	hsa-miR-545-3p	MIMAT0003165	14	19	9	14	24	11	10	13	13	18	21	15	9	13	22	9	14	8	19	10	11	17	14	13	12	16	12	14	7	24	20	11	5	13	15	26	13	13	22	7	10	22	22	17	33	14	22
Endogenous1	hsa-miR-548a-3p	MIMAT0003251	14	13	11	14	10	13	14	12	14	16	17	10	8	11	27	12	19	19	24	11	11	19	14	5	15	15	7	12	14	16	32	15	14	19	15	25	13	15	18	3	12	18	22	14	35	15	20
Endogenous1	hsa-miR-548a-5p	MIMAT0004803	40	46	39	36	19	43	22	21	25	30	35	21	18	27	12	24	29	21	17	14	15	12	15	22	13	20	10	11	19	13	18	18	9	24	25	23	11	23	20	8	28	25	22	16	25	14	19
Endogenous1	hsa-miR-548aa	MIMAT0018447	310	856	504	310	154	562	108	257	416	327	117	35	59	37	21	28	54	57	44	55	56	13	31	85	136	132	16	30	69	22	40	17	32	61	58	14	13	17	46	5	56	80	49	25	61	22	110
Endogenous1	hsa-miR-548ab	MIMAT0018928	8	4	10	4	5	10	11	17	10	11	12	13	5	5	9	8	8	8	9	4	6	8	14	4	6	11	2	8	11	1	4	7	4	5	7	10	8	9	10	3	7	3	3	7	14	4	11
Endogenous1	hsa-miR-548ac	MIMAT0018938	10	11	9	3	8	3	4	10	7	8	10	11	4	3	7	3	9	7	6	5	3	8	3	3	5	5	4	9	7	6	9	2	3	6	7	10	6	13	2	0	6	1	12	8	7	6	9
Endogenous1	hsa-miR-548ad	MIMAT0018946	24	14	14	22	16	18	23	15	25	13	25	17	6	14	25	11	22	6	31	18	16	21	26	8	18	25	20	20	22	26	24	28	16	23	25	28	18	9	14	12	19	16	23	23	21	19	29
Endogenous1	hsa-miR-548ae	MIMAT0018954	7	2	7	6	8	8	9	7	10	8	8	6	6	4	7	7	6	10	10	3	4	9	3	4	5	7	3	1	7	6	13	7	4	6	6	5	4	4	4	4	4	8	3	2	6	7	7
Endogenous1	hsa-miR-548ag	MIMAT0018969	16	12	7	8	21	15	14	9	27	14	18	13	6	6	10	8	9	12	13	7	14	13	14	18	10	9	11	10	9	12	15	10	14	13	13	14	8	11	13	10	9	11	26	7	11	11	20
Endogenous1	hsa-miR-548ah-5p	MIMAT0018972	47	30	76	29	25	23	32	51	39	47	32	79	22	13	26	42	60	23	31	20	39	20	43	25	110	43	20	24	35	18	36	23	28	34	30	44	73	22	21	9	31	33	35	33	47	39	42
Endogenous1	hsa-miR-548ai	MIMAT0018989	51	29	53	39	27	65	24	35	34	33	16	19	11	4	14	10	20	12	13	18	11	18	15	19	17	16	10	15	17	11	16	18	17	22	8	18	8	21	9	8	18	17	32	11	27	12	25
Endogenous1	hsa-miR-548aj-3p	MIMAT0018990	14	11	13	12	13	10	9	23	25	7	12	19	6	5	12	6	9	7	13	9	6	8	10	4	11	11	1	3	11	5	14	8	14	4	6	7	5	8	11	5	10	12	12	13	14	14	13
Endogenous1	hsa-miR-548ak	MIMAT0019013	11	8	10	10	6	14	13	16	7	8	12	7	7	8	13	12	15	11	16	16	8	9	9	8	11	15	7	4	9	3	7	14	4	9	7	8	8	15	7	10	4	5	10	9	16	7	15
Endogenous1	hsa-miR-548al	MIMAT0019024	24	20	16	12	25	13	22	20	23	14	29	20	12	22	23	25	18	11	37	18	14	33	34	10	15	18	12	22	22	31	24	19	16	27	25	40	21	14	24	7	30	24	35	30	26	27	54
Endogenous1	hsa-miR-548am-3p	MIMAT0019076	11	13	18	10	10	13	13	14	28	17	12	12	9	10	10	17	21	6	11	7	10	8	14	8	7	13	5	4	5	8	11	8	4	16	6	11	10	7	10	5	7	6	14	10	12	6	13
Endogenous1	hsa-miR-548an	MIMAT0019079	8	18	5	9	7	9	11	16	11	18	6	8	9	15	8	8	14	8	23	16	7	6	9	7	12	10	5	7	12	9	9	9	6	6	12	10	5	2	8	7	11	2	17	6	14	5	13
Endogenous1	hsa-miR-548b-3p	MIMAT0003254	12	8	8	11	7	9	7	8	9	10	10	5	7	4	11	7	6	4	6	7	7	7	11	7	6	10	6	7	12	8	9	18	7	9	12	15	7	8	5	3	8	5	7	11	9	5	19
Endogenous1	hsa-miR-548b-5p	MIMAT0004798	9	6	8	5	5	17	10	9	10	11	11	9	3	6	4	7	4	7	7	6	6	6	13	7	6	14	3	0	3	5	19	3	3	6	4	7	6	11	3	5	5	9	7	4	16	6	8
Endogenous1	hsa-miR-548c-3p	MIMAT0003285	20	15	16	26	12	12	17	21	14	21	24	18	12	5	14	14	11	9	14	7	12	17	15	13	12	19	8	10	16	15	10	20	10	11	12	22	12	18	13	7	16	17	19	22	19	12	20
Endogenous1	hsa-miR-548c-5p	MIMAT0004806	11	16	16	16	18	11	14	10	14	15	10	15	6	12	8	11	11	9	15	16	11	10	6	12	8	11	11	14	15	14	11	8	8	10	12	14	10	21	15	10	12	12	14	8	15	10	17
Endogenous1	hsa-miR-548d-3p	MIMAT0003323	42	44	41	35	24	30	23	38	34	61	29	20	11	13	13	16	22	13	22	24	18	6	20	12	27	27	9	6	20	14	19	13	11	19	18	13	9	11	21	6	18	17	15	9	27	18	19
Endogenous1	hsa-miR-548d-5p	MIMAT0004812	7	12	7	3	7	7	11	11	10	13	7	10	6	8	10	5	3	5	15	12	5	5	9	4	6	5	6	4	4	4	8	3	2	11	9	4	8	3	13	2	4	8	5	8	9	5	7
Endogenous1	hsa-miR-548e	MIMAT0005874	6	5	8	5	6	1	8	4	4	7	5	3	4	5	5	2	9	6	4	2	9	4	5	9	8	1	2	6	5	6	8	4	6	5	6	8	9	10	6	6	12	4	3	10	6	4	3
Endogenous1	hsa-miR-548f	MIMAT0005895	8	2	13	9	6	5	6	9	3	6	6	10	5	3	2	4	7	3	1	3	3	7	8	5	2	6	3	7	3	5	5	6	5	7	10	4	8	8	7	2	5	5	4	7	8	4	9
Endogenous1	hsa-miR-548g-3p	MIMAT0005912	17	16	16	27	15	10	14	16	23	9	8	7	9	7	5	8	9	7	13	8	6	11	14	9	11	12	10	4	12	3	8	8	9	13	6	15	10	9	12	4	5	14	18	7	9	15	13
Endogenous1	hsa-miR-548h-5p	MIMAT0005928	6	9	9	6	9	4	18	3	5	10	8	3	6	4	8	7	7	10	9	8	6	6	4	5	5	10	4	6	13	6	9	8	3	3	5	11	5	8	7	3	5	3	11	3	12	8	9
Endogenous1	hsa-miR-548i	MIMAT0005935	20	16	17	14	14	16	20	12	23	16	17	21	10	9	18	7	18	6	25	9	16	15	8	11	12	23	5	18	13	19	17	14	9	16	18	15	4	13	11	3	14	12	22	16	22	14	14
Endogenous1	hsa-miR-548j	MIMAT0005875	3	5	7	3	9	8	6	6	10	9	4	8	4	6	7	6	3	4	0	3	6	2	12	3	5	5	5	3	6	7	12	3	4	7	5	7	8	9	9	4	4	7	5	1	7	5	3
Endogenous1	hsa-miR-548k	MIMAT0005882	17	8	6	12	8	11	6	6	20	11	9	10	13	8	16	6	8	10	21	12	10	20	7	8	6	7	9	5	11	13	14	7	12	8	6	16	14	9	5	7	7	8	5	5	10	9	15
Endogenous1	hsa-miR-548l	MIMAT0005889	13	13	14	9	19	13	15	18	20	18	13	24	12	10	17	17	17	14	17	16	18	11	19	10	11	7	8	16	11	11	22	10	15	15	22	20	14	8	15	5	14	11	20	11	21	11	20
Endogenous1	hsa-miR-548m	MIMAT0005917	10	7	7	3	3	10	13	5	8	14	11	6	3	10	4	5	9	3	5	5	4	6	8	5	7	10	9	9	8	9	8	5	6	9	7	10	4	6	9	2	5	5	13	9	5	13	3
Endogenous1	hsa-miR-548n	MIMAT0005916	26	21	39	26	23	28	20	40	31	43	26	6	10	14	19	9	15	4	17	13	12	14	27	12	21	22	12	15	17	18	28	14	16	19	31	31	9	14	15	12	18	24	26	23	30	14	27
Endogenous1	hsa-miR-548o-3p	MIMAT0005919	6	3	8	8	7	8	8	9	11	5	11	4	11	4	5	7	5	7	6	0	9	5	2	2	4	4	5	3	5	3	4	2	4	4	4	7	1	8	4	4	5	5	6	4	8	5	10
Endogenous1	hsa-miR-548p	MIMAT0005934	9	15	11	13	17	6	13	10	9	11	10	12	7	6	4	9	7	12	3	6	5	7	7	6	4	8	8	7	8	7	9	10	7	8	6	4	4	15	8	3	4	6	14	7	5	11	12
Endogenous1	hsa-miR-548q	MIMAT0011163	36	31	56	70	13	50	14	33	26	22	21	12	13	8	14	14	14	11	23	18	24	17	14	14	12	34	7	7	24	8	23	6	11	22	22	13	8	21	10	10	11	19	22	18	23	9	20
Endogenous1	hsa-miR-548s	MIMAT0014987	14	11	19	16	8	15	10	6	21	6	22	21	5	4	16	10	13	11	20	12	9	14	20	12	10	18	19	13	10	16	23	17	7	11	22	24	13	7	15	8	13	13	15	14	18	18	23
Endogenous1	hsa-miR-548t-5p	MIMAT0015009	12	8	12	11	16	8	12	12	10	10	17	14	5	9	15	4	11	12	17	8	6	9	16	5	6	10	10	8	19	13	13	10	11	11	13	16	8	15	8	8	12	10	24	13	13	10	23
Endogenous1	hsa-miR-548u	MIMAT0015013	11	7	4	6	8	5	3	13	8	9	4	4	5	2	7	4	7	6	7	2	4	7	12	2	3	13	4	2	7	6	7	4	2	13	6	4	6	11	4	3	1	4	9	6	15	6	8
Endogenous1	hsa-miR-548v	MIMAT0015020	23	12	15	14	27	17	32	21	50	24	18	15	7	6	9	3	5	6	10	8	7	4	8	14	8	10	4	8	11	8	16	5	7	8	10	5	5	12	5	1	12	11	12	6	9	6	11
Endogenous1	hsa-miR-548w	MIMAT0015060	7	5	7	1	7	6	5	7	9	5	2	13	4	8	10	0	10	2	9	7	3	3	7	9	7	9	3	3	5	8	12	6	4	7	7	7	5	4	4	4	4	3	6	6	17	9	8
Endogenous1	hsa-miR-548x-3p	MIMAT0015081	21	17	29	16	22	11	18	27	20	19	38	27	14	9	14	18	22	14	29	7	14	23	19	13	28	14	15	19	13	20	37	26	26	24	30	31	20	21	15	7	16	16	23	23	20	23	29
Endogenous1	hsa-miR-548y	MIMAT0018354	16	16	33	14	11	24	12	25	12	35	11	7	6	8	6	2	8	9	3	4	6	8	8	9	14	12	5	7	13	8	11	8	7	10	10	13	5	8	12	4	7	12	15	11	10	13	7
Endogenous1	hsa-miR-548z	MIMAT0018446	19	7	23	19	19	19	20	20	20	26	13	17	7	11	15	13	15	4	18	10	7	10	20	16	14	16	9	15	4	14	17	11	10	9	14	18	16	9	11	4	9	13	17	11	20	8	16
Endogenous1	hsa-miR-549	MIMAT0003333	91	83	137	119	35	98	24	52	43	63	48	15	24	12	16	22	35	21	19	31	33	11	33	30	35	61	11	16	51	11	28	10	27	26	27	16	9	31	17	13	31	53	58	23	28	22	45
Endogenous1	hsa-miR-550a-5p	MIMAT0004800	20	11	18	13	8	10	13	21	11	11	14	19	24	14	15	12	11	15	23	6	23	15	18	15	18	18	8	12	8	8	21	16	18	7	15	12	11	21	11	8	10	10	13	11	18	6	16
Endogenous1	hsa-miR-550b-3p	MIMAT0018445	30	32	32	31	31	30	22	25	27	31	33	23	21	17	19	21	28	14	9	23	24	16	20	27	18	30	14	10	28	16	16	21	19	17	21	10	23	24	25	10	19	24	27	16	20	20	27
Endogenous1	hsa-miR-551a	MIMAT0003214	11	13	15	12	9	5	13	9	14	17	23	12	16	13	20	15	21	18	22	12	17	22	21	8	7	19	10	14	8	15	33	6	12	16	22	35	14	14	12	13	14	29	31	17	20	21	25
Endogenous1	hsa-miR-551b-3p	MIMAT0003233	12	2	4	4	14	7	16	5	8	13	21	6	1	3	12	3	5	3	7	5	7	6	8	6	3	8	1	2	8	9	4	13	8	6	13	6	5	6	5	3	6	4	3	6	4	11	11
Endogenous1	hsa-miR-552	MIMAT0003215	13	16	13	7	5	4	7	13	3	12	8	12	10	10	16	12	13	8	12	9	8	16	11	9	11	10	5	12	9	10	9	12	12	8	21	6	13	7	15	7	3	10	9	12	15	20	15
Endogenous1	hsa-miR-553	MIMAT0003216	18	21	13	15	25	9	21	18	21	16	31	23	12	13	13	17	17	11	23	4	15	17	22	12	24	18	11	20	26	17	30	15	8	18	25	38	25	26	17	7	17	18	23	17	23	29	18
Endogenous1	hsa-miR-554	MIMAT0003217	11	13	9	9	9	7	13	11	7	5	8	9	8	6	10	10	10	8	20	13	5	5	15	10	10	12	6	8	6	4	17	8	11	3	12	9	13	6	10	2	11	13	12	12	11	5	11
Endogenous1	hsa-miR-555	MIMAT0003219	12	10	6	11	6	6	8	4	8	5	11	5	3	1	4	3	10	3	3	11	3	3	9	7	6	8	7	6	8	8	4	7	10	6	7	9	5	10	5	6	5	4	8	5	12	4	12
Endogenous1	hsa-miR-556-3p	MIMAT0004793	6	4	10	3	6	3	5	4	10	7	5	8	3	4	9	2	13	3	4	3	4	5	10	6	7	3	1	4	4	6	7	8	4	4	6	17	10	7	2	2	9	11	8	10	9	6	6
Endogenous1	hsa-miR-556-5p	MIMAT0003220	5	3	3	2	7	6	6	3	5	6	1	5	2	3	2	3	2	1	3	4	0	1	3	2	3	3	0	3	4	5	1	2	2	2	0	4	3	0	5	1	2	3	2	5	2	1	4
Endogenous1	hsa-miR-557	MIMAT0003221	5	5	5	2	4	4	8	2	3	6	8	3	9	9	9	6	6	1	7	7	2	5	6	7	7	7	5	2	7	2	8	3	6	4	11	2	4	1	3	2	3	5	2	3	9	5	5
Endogenous1	hsa-miR-558	MIMAT0003222	8	8	17	8	20	5	11	13	15	15	12	14	9	7	23	23	18	8	14	7	16	11	12	10	8	22	14	17	11	18	25	16	6	18	16	21	10	15	15	6	13	14	27	18	24	19	20
Endogenous1	hsa-miR-559	MIMAT0003223	17	8	10	17	11	8	13	19	14	21	11	16	10	2	11	9	16	17	10	9	3	11	16	8	10	12	7	11	14	13	10	12	6	8	9	16	7	15	10	2	9	8	14	11	11	6	11
Endogenous1	hsa-miR-561-3p	MIMAT0003225	11	7	10	5	8	8	8	6	15	11	11	8	8	7	11	8	9	7	12	11	18	14	11	14	7	13	10	7	18	15	19	11	5	14	13	21	11	11	12	9	9	20	14	6	18	11	10
Endogenous1	hsa-miR-562	MIMAT0003226	14	14	21	15	15	15	11	16	13	21	20	7	10	20	12	12	14	11	19	17	11	11	17	7	12	16	13	11	15	18	13	16	16	8	20	10	5	11	7	3	9	12	7	8	11	5	13
Endogenous1	hsa-miR-563	MIMAT0003227	17	16	11	9	9	4	17	12	12	10	5	7	15	13	13	7	15	17	15	13	11	23	8	4	6	9	5	10	9	6	9	13	8	8	7	11	7	6	8	5	10	7	12	13	15	5	8
Endogenous1	hsa-miR-564	MIMAT0003228	11	4	7	9	10	17	10	12	11	6	14	11	8	8	10	9	9	7	11	5	9	11	9	12	7	19	8	11	10	10	16	10	8	10	15	17	9	5	10	5	9	17	18	8	17	12	17
Endogenous1	hsa-miR-566	MIMAT0003230	4	10	5	4	9	6	15	8	7	12	4	11	2	6	12	9	12	6	10	7	5	12	8	6	5	6	7	7	6	4	13	12	9	7	7	12	6	12	4	5	6	6	7	14	9	12	16
Endogenous1	hsa-miR-567	MIMAT0003231	19	8	9	13	19	16	15	17	16	10	14	14	5	3	14	8	22	12	11	18	12	11	27	11	16	18	5	11	19	12	14	7	9	14	19	17	8	11	6	6	15	14	20	19	31	15	23
Endogenous1	hsa-miR-568	MIMAT0003232	10	13	14	18	15	6	13	12	13	6	15	10	13	20	10	7	10	11	21	11	9	13	15	10	12	8	7	4	7	10	14	18	4	8	8	9	7	2	3	2	3	8	10	12	19	10	7
Endogenous1	hsa-miR-569	MIMAT0003234	19	17	7	9	17	7	9	7	12	9	20	11	9	10	17	10	15	9	16	10	11	15	8	12	22	10	10	11	18	14	21	5	12	16	14	22	15	11	13	6	14	10	21	13	18	12	22
Endogenous1	hsa-miR-570-3p	MIMAT0003235	93	129	147	152	63	112	39	76	97	112	69	44	37	42	18	28	36	49	42	67	53	20	55	47	67	120	11	30	65	29	50	20	41	48	54	32	15	37	33	16	66	46	98	34	74	26	78
Endogenous1	hsa-miR-571	MIMAT0003236	7	6	6	11	5	6	5	10	8	6	8	10	8	5	7	4	3	3	14	3	1	4	7	5	4	9	3	5	14	5	7	5	4	6	6	6	5	7	5	4	4	8	8	6	16	9	10
Endogenous1	hsa-miR-572	MIMAT0003237	11	6	4	14	7	9	7	11	9	11	21	17	7	7	9	7	12	3	9	6	10	12	8	9	9	7	8	17	8	20	15	5	9	12	16	20	8	14	12	6	4	21	18	19	16	12	15
Endogenous1	hsa-miR-573	MIMAT0003238	34	34	15	19	43	20	33	39	64	25	42	26	25	9	19	23	24	15	23	19	20	26	23	22	25	38	10	14	38	17	42	17	22	26	39	20	9	8	26	12	35	30	24	20	28	21	35
Endogenous1	hsa-miR-574-3p	MIMAT0003239	332	98	128	358	203	352	242	218	584	146	88	73	63	34	24	24	53	101	66	79	31	24	20	41	23	32	35	42	101	29	42	28	59	58	49	37	22	25	34	27	31	39	23	20	50	23	36
Endogenous1	hsa-miR-574-5p	MIMAT0004795	167	118	124	148	164	187	176	229	366	341	87	55	72	78	33	24	57	69	72	79	39	28	45	80	49	70	29	18	87	43	39	41	49	66	58	21	24	24	77	52	38	42	38	33	33	16	58
Endogenous1	hsa-miR-575	MIMAT0003240	334	126	173	628	417	402	762	218	502	963	319	68	401	71	82	130	222	123	134	148	194	104	895	211	102	327	81	155	323	271	107	156	95	148	172	102	109	59	959	220	108	117	152	222	134	63	231
Endogenous1	hsa-miR-576-3p	MIMAT0004796	12	14	7	11	8	3	9	12	6	17	4	9	10	9	11	7	9	5	10	10	6	12	12	3	4	8	8	3	6	10	7	7	5	6	5	8	5	5	7	2	3	4	7	10	8	4	10
Endogenous1	hsa-miR-576-5p	MIMAT0003241	15	19	13	7	11	6	14	6	12	11	18	15	16	8	16	6	13	8	16	13	8	10	15	10	10	17	9	4	11	14	9	12	9	3	7	17	9	13	7	11	5	7	10	8	12	9	17
Endogenous1	hsa-miR-577	MIMAT0003242	16	9	21	11	18	11	7	13	23	16	9	17	11	11	13	10	11	7	12	10	6	8	12	10	21	11	10	14	13	12	10	10	11	7	17	15	21	10	8	6	17	13	15	10	14	20	30
Endogenous1	hsa-miR-578	MIMAT0003243	33	14	20	30	20	12	24	16	28	26	24	15	25	21	25	19	24	16	26	17	23	18	16	17	22	21	13	13	11	17	18	18	17	11	24	18	21	9	20	12	12	13	18	17	27	7	24
Endogenous1	hsa-miR-579	MIMAT0003244	78	68	86	104	68	82	69	70	83	74	59	42	54	33	34	33	53	74	51	47	38	26	51	27	47	49	27	40	52	35	48	32	28	40	53	34	18	47	45	12	44	58	81	34	46	33	50
Endogenous1	hsa-miR-580	MIMAT0003245	11	6	10	9	9	9	10	8	16	9	5	6	11	15	12	9	7	9	10	6	16	8	15	7	13	11	6	5	6	7	7	13	2	2	9	11	7	15	6	11	6	8	13	5	10	10	16
Endogenous1	hsa-miR-581	MIMAT0003246	16	14	8	11	14	10	12	9	15	18	5	9	11	6	6	8	13	12	15	9	7	12	15	15	9	8	5	12	6	9	11	12	6	13	11	8	7	13	8	3	10	10	13	13	21	5	10
Endogenous1	hsa-miR-582-3p	MIMAT0004797	14	6	12	15	9	11	12	19	14	12	12	11	12	7	5	11	9	9	16	12	13	15	11	6	5	11	5	8	10	7	14	10	10	9	16	20	8	11	10	10	11	8	11	7	18	7	14
Endogenous1	hsa-miR-582-5p	MIMAT0003247	10	8	8	13	17	8	28	9	40	15	10	6	3	6	7	7	5	5	4	4	6	7	7	11	4	6	0	4	14	3	12	2	3	5	6	6	4	3	3	1	7	7	8	10	3	6	3
Endogenous1	hsa-miR-583	MIMAT0003248	16	8	15	14	12	14	11	13	9	17	11	21	11	5	9	10	8	7	16	8	9	8	12	8	12	11	3	10	13	6	9	9	11	12	18	9	4	10	8	3	4	6	15	12	13	11	16
Endogenous1	hsa-miR-584-5p	MIMAT0003249	2	6	4	5	7	5	7	4	2	6	7	5	6	6	6	4	8	1	3	9	1	4	12	6	8	2	2	4	5	6	1	5	5	2	6	10	4	3	4	3	5	2	9	3	6	6	6
Endogenous1	hsa-miR-585	MIMAT0003250	16	11	10	10	10	3	9	14	12	8	14	24	5	6	7	8	14	9	11	10	15	5	15	4	5	5	6	5	4	5	8	8	10	12	12	15	10	11	8	3	5	12	11	10	22	11	20
Endogenous1	hsa-miR-586	MIMAT0003252	9	18	16	11	9	8	13	11	6	13	11	12	14	8	22	7	13	4	13	15	16	16	12	13	12	15	8	7	7	10	15	10	7	6	12	10	9	15	18	9	5	8	12	10	12	10	5
Endogenous1	hsa-miR-587	MIMAT0003253	19	20	21	32	15	20	21	18	24	30	14	25	9	15	16	6	14	15	29	16	15	16	20	16	24	16	14	13	13	15	20	15	14	18	12	13	12	14	14	9	9	12	23	14	16	11	24
Endogenous1	hsa-miR-588	MIMAT0003255	8	11	6	6	12	11	11	8	7	9	4	10	3	5	8	15	5	6	6	9	4	5	10	7	8	12	3	6	6	4	7	2	6	7	6	15	4	10	6	7	9	8	8	13	5	4	6
Endogenous1	hsa-miR-589-5p	MIMAT0004799	4	5	9	2	7	3	2	4	5	10	7	9	10	4	7	4	9	5	6	8	4	3	6	7	3	5	2	10	4	4	6	3	3	0	6	6	5	10	4	2	7	10	7	4	9	6	5
Endogenous1	hsa-miR-590-3p	MIMAT0004801	23	15	11	14	13	11	19	15	15	6	23	25	8	12	15	21	21	13	17	11	11	15	16	20	9	17	15	11	14	21	13	11	11	18	24	30	11	19	18	8	11	18	24	19	21	16	29
Endogenous1	hsa-miR-590-5p	MIMAT0003258	38	17	23	18	27	20	39	27	32	19	25	10	16	23	16	18	31	19	22	36	16	21	18	19	23	20	15	12	12	14	21	12	21	16	16	11	12	19	11	8	16	18	21	14	11	16	13
Endogenous1	hsa-miR-591	MIMAT0003259	8	5	7	1	1	3	5	5	9	5	9	9	0	4	3	3	3	7	7	3	3	6	5	3	6	6	5	5	7	4	5	3	2	2	5	8	1	5	4	4	3	5	5	3	5	6	11
Endogenous1	hsa-miR-592	MIMAT0003260	6	8	15	15	12	5	8	11	7	10	11	11	6	2	3	12	8	6	6	12	0	3	5	9	4	10	4	9	8	8	16	5	3	5	9	11	5	7	8	2	6	3	12	4	10	12	9
Endogenous1	hsa-miR-593-3p	MIMAT0004802	21	18	21	20	10	24	13	26	46	39	17	7	7	4	4	10	8	5	10	16	5	1	7	24	6	11	3	4	16	7	14	5	5	10	5	10	4	8	9	5	4	9	6	12	10	9	6
Endogenous1	hsa-miR-595	MIMAT0003263	7	7	9	7	5	9	5	12	10	10	12	10	3	4	17	4	12	4	6	8	7	7	7	5	6	7	4	4	5	11	9	5	4	5	6	8	9	13	8	6	5	7	5	2	17	5	16
Endogenous1	hsa-miR-596	MIMAT0003264	26	16	10	26	20	14	19	22	39	13	25	22	6	12	10	6	11	8	16	15	14	13	17	12	12	13	10	14	17	11	17	4	9	17	19	19	8	15	9	12	9	17	27	19	20	11	20
Endogenous1	hsa-miR-597	MIMAT0003265	20	21	19	12	9	18	9	18	20	18	11	16	9	5	15	13	12	10	15	12	11	13	13	10	15	20	9	14	9	20	18	10	9	11	23	16	9	13	16	4	19	27	17	11	15	20	24
Endogenous1	hsa-miR-598	MIMAT0003266	24	16	38	36	35	23	41	38	34	19	43	29	15	21	23	20	28	14	44	27	25	35	18	28	27	31	17	28	19	20	57	35	23	24	43	33	36	22	27	24	23	28	60	40	44	31	49
Endogenous1	hsa-miR-599	MIMAT0003267	9	3	10	11	5	6	7	5	5	9	3	3	7	2	4	8	5	2	4	5	2	5	8	5	7	8	6	5	11	9	9	5	7	4	10	4	9	7	8	1	4	4	9	5	10	10	13
Endogenous1	hsa-miR-600	MIMAT0003268	7	7	9	5	13	11	7	8	8	11	11	8	5	3	3	8	8	10	6	26	4	6	6	11	9	8	3	4	18	5	11	7	1	4	13	4	4	7	14	8	8	8	5	3	4	7	5
Endogenous1	hsa-miR-601	MIMAT0003269	361	104	118	532	68	563	202	154	510	953	60	22	71	21	26	24	42	32	31	37	23	14	85	49	47	45	17	13	36	22	18	14	27	99	34	10	190	14	33	16	37	25	33	46	15	17	631
Endogenous1	hsa-miR-602	MIMAT0003270	7	7	19	9	9	14	7	4	14	10	13	16	4	6	11	8	15	10	7	6	6	8	8	7	9	6	6	10	16	11	11	12	4	8	10	6	6	12	12	8	7	8	13	6	13	13	13
Endogenous1	hsa-miR-603	MIMAT0003271	21	14	18	20	8	17	14	24	8	25	13	22	6	7	8	5	14	17	12	7	10	7	23	7	12	9	12	11	9	13	14	16	8	17	14	17	13	12	5	6	7	14	17	6	21	16	12
Endogenous1	hsa-miR-604	MIMAT0003272	32	24	20	22	47	26	33	36	46	27	35	24	19	20	24	27	30	29	23	26	28	23	19	38	33	40	27	28	43	19	38	19	23	30	23	30	18	9	32	11	26	30	37	23	24	26	47
Endogenous1	hsa-miR-605	MIMAT0003273	12	7	18	9	14	7	11	16	14	8	11	12	4	5	12	9	14	11	16	5	6	11	10	14	10	17	16	10	9	9	15	7	3	12	11	23	9	12	8	5	9	10	15	12	19	15	7
Endogenous1	hsa-miR-606	MIMAT0003274	14	8	8	11	15	3	5	10	8	9	17	11	11	10	8	8	10	7	5	13	17	7	11	5	13	11	5	5	4	6	8	11	8	3	10	9	9	8	13	5	5	10	12	5	11	6	4
Endogenous1	hsa-miR-607	MIMAT0003275	6	1	7	11	10	2	6	6	6	4	6	8	2	4	14	9	9	5	8	5	5	3	2	4	4	5	1	8	7	7	6	4	4	5	9	7	6	5	5	1	5	6	13	8	8	7	6
Endogenous1	hsa-miR-608	MIMAT0003276	11	3	8	4	7	12	11	10	11	6	11	7	1	2	2	9	2	6	5	6	10	2	7	7	7	10	7	9	7	9	10	12	7	10	3	13	9	17	7	7	6	13	9	12	7	11	12
Endogenous1	hsa-miR-609	MIMAT0003277	27	8	13	11	3	6	16	13	23	20	12	9	9	8	6	5	10	9	10	13	8	7	4	8	9	16	5	3	13	3	5	10	6	10	6	9	6	14	13	2	5	7	6	10	7	9	4
Endogenous1	hsa-miR-610	MIMAT0003278	7	9	3	12	5	5	9	6	5	6	3	6	5	8	4	4	2	9	7	5	4	6	6	4	3	3	2	5	5	10	13	5	3	3	7	5	3	9	4	5	6	3	7	11	8	4	11
Endogenous1	hsa-miR-611	MIMAT0003279	9	7	9	8	3	6	6	7	5	7	5	8	4	2	9	3	2	4	6	8	8	1	7	5	8	5	3	4	4	5	7	3	6	3	8	5	1	11	7	2	7	4	8	5	7	6	5
Endogenous1	hsa-miR-612	MIMAT0003280	17	31	39	33	26	40	27	39	20	46	31	30	28	22	28	34	25	27	29	34	25	36	41	18	28	38	29	23	28	51	28	32	22	28	32	40	33	34	34	22	23	37	39	29	37	25	30
Endogenous1	hsa-miR-613	MIMAT0003281	20	13	16	12	14	8	13	7	13	21	21	16	4	9	12	11	16	10	14	12	19	14	19	9	9	16	8	10	14	9	21	6	7	13	14	13	11	8	18	4	7	16	34	20	16	10	15
Endogenous1	hsa-miR-614	MIMAT0003282	14	5	13	10	13	9	11	15	20	8	15	11	12	11	6	9	8	8	9	8	11	7	16	11	9	9	6	12	3	10	11	12	7	5	14	10	7	8	5	6	3	2	11	13	9	6	8
Endogenous1	hsa-miR-615-3p	MIMAT0003283	7	6	15	7	8	12	8	6	15	8	5	9	8	6	5	6	2	5	12	4	2	6	6	3	7	6	8	16	6	6	6	4	5	7	11	6	8	10	4	8	6	11	8	3	7	7	9
Endogenous1	hsa-miR-615-5p	MIMAT0004804	13	6	7	11	18	10	12	8	9	8	11	15	8	8	13	8	19	4	16	5	6	15	17	7	13	10	5	10	13	11	11	10	12	12	9	20	15	11	9	7	13	8	11	16	13	15	17
Endogenous1	hsa-miR-616-3p	MIMAT0004805	13	10	8	11	17	12	18	10	10	7	9	21	10	5	8	9	13	6	7	10	7	17	18	10	6	19	6	12	7	11	15	11	6	8	14	16	2	6	19	7	6	14	15	11	18	4	23
Endogenous1	hsa-miR-617	MIMAT0003286	9	2	6	6	8	2	7	2	7	9	3	4	5	4	8	7	7	4	6	3	4	3	9	2	6	6	6	3	2	4	11	6	3	3	6	9	6	6	6	7	6	5	9	5	9	5	13
Endogenous1	hsa-miR-618	MIMAT0003287	13	13	8	8	7	10	10	6	13	12	7	14	10	9	9	12	12	5	13	12	8	11	14	9	11	9	6	8	10	9	15	13	8	11	6	9	9	14	13	9	9	7	13	12	11	6	9
Endogenous1	hsa-miR-619	MIMAT0003288	6	10	10	5	15	11	9	9	7	14	12	9	3	6	8	7	13	11	12	7	3	12	8	7	4	7	7	5	8	8	10	6	8	10	12	14	9	9	6	3	7	6	8	10	8	7	10
Endogenous1	hsa-miR-620	MIMAT0003289	8	9	5	12	7	5	7	3	10	16	8	5	3	5	9	5	9	2	7	1	5	6	11	2	6	6	10	7	13	2	12	5	3	4	10	9	4	10	3	6	5	6	7	7	11	5	9
Endogenous1	hsa-miR-621	MIMAT0003290	15	12	10	8	14	5	12	13	17	17	21	11	11	6	18	11	15	7	15	11	10	13	21	13	14	14	13	7	13	13	21	12	10	14	20	23	14	7	10	7	13	25	17	16	20	11	19
Endogenous1	hsa-miR-622	MIMAT0003291	23	9	15	13	13	4	16	11	18	17	11	13	18	6	15	10	10	14	21	8	9	8	10	17	15	10	14	17	6	12	17	9	11	17	10	10	14	7	11	5	11	11	15	6	17	8	12
Endogenous1	hsa-miR-623	MIMAT0003292	8	5	10	7	9	1	8	7	5	11	8	9	4	2	13	9	7	7	11	3	5	4	12	6	9	5	6	8	6	8	4	7	4	8	5	5	7	8	9	2	3	8	10	6	9	5	7
Endogenous1	hsa-miR-624-3p	MIMAT0004807	4	1	14	4	9	4	14	12	4	9	5	7	9	2	9	4	8	7	5	2	8	9	15	3	5	15	5	5	5	6	6	5	9	5	13	10	9	10	6	4	5	8	11	5	13	8	11
Endogenous1	hsa-miR-625-5p	MIMAT0003294	27	18	23	31	23	21	23	26	22	21	14	17	17	18	12	18	15	20	28	24	17	6	9	15	21	17	11	9	16	16	12	22	9	11	15	13	17	19	7	4	7	4	12	12	16	11	20
Endogenous1	hsa-miR-626	MIMAT0003295	16	9	12	9	12	9	11	6	7	13	10	5	7	8	10	7	11	13	8	5	9	6	6	7	11	6	10	10	8	7	13	8	4	10	4	6	4	9	8	10	6	11	9	12	13	13	11
Endogenous1	hsa-miR-627	MIMAT0003296	33	20	18	24	15	23	22	13	19	27	20	17	19	13	20	15	22	9	16	18	18	9	14	16	14	20	14	9	14	15	17	17	14	4	10	10	14	14	14	6	9	16	15	13	20	13	22
Endogenous1	hsa-miR-628-3p	MIMAT0003297	13	9	5	4	11	7	9	5	12	6	11	6	8	6	10	10	14	4	4	7	3	10	4	7	5	5	9	5	8	7	7	3	4	6	10	17	2	5	9	2	13	12	14	15	13	8	13
Endogenous1	hsa-miR-628-5p	MIMAT0004809	10	10	12	11	11	6	6	4	11	5	7	3	5	1	9	8	3	11	3	1	7	3	7	5	2	10	5	3	6	2	2	1	2	10	5	6	8	11	6	2	4	3	9	5	12	4	31
Endogenous1	hsa-miR-629-5p	MIMAT0004810	19	11	12	11	17	14	23	10	14	20	4	10	7	6	10	6	7	5	6	9	6	6	7	2	13	7	10	6	9	10	11	11	8	12	8	15	9	18	18	9	7	13	8	7	7	14	17
Endogenous1	hsa-miR-630	MIMAT0003299	765	425	131	3667	926	524	3401	379	2460	8392	267	100	395	78	55	275	254	107	135	95	142	51	1635	211	59	767	118	145	218	181	103	79	42	163	97	46	132	113	407	109	70	75	155	116	80	25	309
Endogenous1	hsa-miR-631	MIMAT0003300	39	38	40	36	29	35	28	34	41	49	35	42	18	24	17	25	23	37	29	32	29	23	28	23	24	35	27	18	25	26	27	22	29	22	43	31	15	29	24	14	19	28	35	23	27	37	28
Endogenous1	hsa-miR-632	MIMAT0003302	7	6	8	4	7	4	12	5	9	7	10	7	9	3	11	9	9	7	16	2	13	6	15	6	5	15	2	6	14	7	12	11	9	8	12	18	7	5	8	7	6	10	13	23	11	6	16
Endogenous1	hsa-miR-633	MIMAT0003303	2	1	4	3	3	2	5	4	6	6	4	4	5	2	9	8	3	5	6	6	4	2	5	5	9	4	3	6	6	5	3	4	5	2	6	4	3	5	4	2	3	8	6	8	9	3	5
Endogenous1	hsa-miR-634	MIMAT0003304	16	13	12	7	12	7	14	13	11	9	10	7	15	17	5	11	12	7	15	12	9	14	11	5	3	18	6	4	7	7	12	11	8	14	8	8	6	8	6	9	5	14	6	10	10	6	9
Endogenous1	hsa-miR-635	MIMAT0003305	10	9	8	5	6	5	4	6	9	8	9	12	14	9	13	9	10	10	15	11	9	14	13	6	10	9	3	9	12	7	12	2	12	10	7	12	6	7	9	4	12	8	10	16	9	6	5
Endogenous1	hsa-miR-636	MIMAT0003306	5	4	2	2	4	7	6	5	3	4	8	10	6	1	11	4	6	5	7	4	5	11	4	6	3	8	4	6	5	6	11	3	6	5	15	10	8	6	4	4	7	4	11	5	5	4	10
Endogenous1	hsa-miR-637	MIMAT0003307	11	10	11	8	7	6	12	0	4	3	2	3	6	2	11	5	12	5	9	5	1	4	8	7	5	7	4	5	5	8	5	4	1	3	5	4	6	12	7	4	5	3	4	6	6	4	8
Endogenous1	hsa-miR-638	MIMAT0003308	16	20	11	10	13	10	14	11	9	10	9	11	14	9	12	13	16	12	19	9	15	8	14	13	10	14	7	5	13	6	8	8	7	10	10	11	10	6	7	10	7	10	11	13	11	4	10
Endogenous1	hsa-miR-639	MIMAT0003309	11	5	15	9	14	12	6	10	14	15	8	10	4	7	9	6	6	5	10	9	6	5	11	2	3	14	8	11	8	8	9	7	10	7	12	11	8	10	11	5	4	6	10	4	19	10	12
Endogenous1	hsa-miR-640	MIMAT0003310	6	8	10	7	6	7	10	8	21	8	11	8	4	6	9	6	5	9	12	13	4	5	8	6	5	3	4	2	8	8	13	2	6	2	7	7	11	11	9	3	3	9	12	8	10	4	8
Endogenous1	hsa-miR-641	MIMAT0003311	23	28	19	19	22	17	16	22	23	18	35	25	14	8	23	22	15	7	28	23	18	17	27	14	11	23	4	10	23	18	19	9	17	14	20	20	12	9	19	7	14	24	18	22	14	13	18
Endogenous1	hsa-miR-642a-5p	MIMAT0003312	7	10	8	4	8	11	11	11	16	11	7	6	7	8	8	7	7	8	8	7	3	6	8	4	7	10	9	1	5	13	17	7	7	6	8	7	2	19	3	8	7	7	6	8	17	13	10
Endogenous1	hsa-miR-642b-3p	MIMAT0018444	8	8	9	3	11	8	14	10	8	14	9	14	8	7	9	7	8	11	5	12	7	11	7	8	8	13	7	8	11	13	9	9	2	12	9	6	8	17	7	9	7	11	13	11	17	4	13
Endogenous1	hsa-miR-643	MIMAT0003313	3	5	7	8	7	3	4	7	9	17	5	9	3	3	8	1	8	6	7	10	7	7	12	5	4	6	3	6	3	2	8	6	5	4	7	7	3	5	11	3	4	6	7	5	18	8	8
Endogenous1	hsa-miR-644a	MIMAT0003314	16	20	22	20	16	21	12	16	21	19	24	16	7	6	15	10	22	11	18	10	18	19	24	21	15	20	6	20	21	17	28	11	13	19	21	23	8	13	14	6	21	31	25	20	30	13	21
Endogenous1	hsa-miR-645	MIMAT0003315	7	7	6	2	5	3	4	8	5	4	2	4	6	5	6	3	5	5	7	6	10	7	4	3	6	7	1	5	3	5	6	5	2	4	6	12	6	14	5	7	5	2	8	0	3	1	7
Endogenous1	hsa-miR-646	MIMAT0003316	22	14	14	21	13	17	27	12	19	26	14	21	20	18	22	18	15	8	31	21	11	13	22	14	10	31	10	14	20	8	27	10	19	16	18	17	14	15	11	12	8	18	27	19	27	11	14
Endogenous1	hsa-miR-647	MIMAT0003317	10	4	14	12	12	8	14	19	12	9	24	14	6	8	19	15	13	15	17	7	12	8	10	11	10	11	10	8	17	19	20	15	10	11	8	20	9	8	11	8	10	15	12	24	10	6	18
Endogenous1	hsa-miR-648	MIMAT0003318	7	12	4	5	14	5	5	7	12	9	4	8	11	3	10	7	8	4	14	8	7	5	7	13	6	9	5	7	0	7	10	8	4	7	13	7	2	7	4	5	5	9	11	5	7	4	4
Endogenous1	hsa-miR-649	MIMAT0003319	11	7	8	1	6	8	13	17	9	13	10	10	6	4	8	8	8	9	10	3	6	5	9	12	5	8	3	8	6	7	5	5	5	10	12	12	7	10	6	5	2	8	9	5	8	7	11
Endogenous1	hsa-miR-650	MIMAT0003320	8	8	7	8	9	9	11	7	11	17	8	7	4	0	5	4	8	3	1	7	5	6	7	6	7	4	7	5	10	8	1	5	5	7	10	6	7	6	5	1	4	3	5	9	10	11	5
Endogenous1	hsa-miR-651	MIMAT0003321	7	5	9	13	7	7	4	11	13	8	8	9	4	7	7	4	4	6	7	6	4	7	7	8	5	5	0	5	6	8	7	4	6	8	5	13	9	7	5	4	3	9	6	5	10	9	3
Endogenous1	hsa-miR-652-3p	MIMAT0003322	26	16	18	29	18	23	35	31	46	35	16	18	10	17	18	12	12	24	19	18	18	10	11	15	19	18	8	15	17	12	20	15	16	10	13	15	9	11	10	3	13	10	15	13	21	9	16
Endogenous1	hsa-miR-653	MIMAT0003328	14	3	11	12	10	9	11	4	5	19	8	8	13	5	12	9	7	7	17	9	11	6	9	13	12	8	4	9	11	7	14	6	3	10	9	10	8	6	1	5	8	9	13	6	9	7	10
Endogenous1	hsa-miR-654-3p	MIMAT0004814	13	7	8	8	17	8	11	16	24	17	9	7	10	3	15	6	3	6	1	1	7	10	10	4	5	14	3	4	6	4	8	10	6	10	5	5	12	10	9	3	5	8	8	4	8	3	6
Endogenous1	hsa-miR-654-5p	MIMAT0003330	15	9	12	11	12	9	13	12	14	13	15	8	2	6	14	4	12	5	11	8	11	7	13	3	11	9	8	7	14	13	18	7	5	13	19	22	7	9	11	5	12	11	15	9	20	6	15
Endogenous1	hsa-miR-655	MIMAT0003331	15	8	10	7	10	13	8	7	19	14	8	8	11	7	4	6	6	10	8	5	5	2	9	4	9	10	5	9	12	8	7	14	11	14	10	3	4	16	8	4	8	14	16	11	8	12	16
Endogenous1	hsa-miR-656	MIMAT0003332	20	24	22	25	33	21	26	22	49	24	32	23	9	12	17	11	16	22	13	15	14	15	12	14	13	29	12	22	17	17	26	12	12	14	20	24	12	6	14	5	18	17	27	20	20	10	21
Endogenous1	hsa-miR-657	MIMAT0003335	9	10	14	13	11	18	13	19	6	12	14	11	8	7	7	11	13	11	4	7	13	7	16	5	8	21	17	7	9	11	15	6	10	10	19	15	11	17	10	11	3	8	13	10	9	8	13
Endogenous1	hsa-miR-658	MIMAT0003336	26	13	16	12	25	12	10	9	16	20	25	8	6	8	15	19	17	6	16	8	9	19	20	9	11	13	10	14	12	14	20	15	7	13	15	24	16	7	18	9	14	11	18	14	25	13	20
Endogenous1	hsa-miR-659-3p	MIMAT0003337	15	7	9	14	10	11	13	10	8	10	16	12	18	9	12	14	16	4	11	9	11	14	14	10	16	19	6	10	14	6	15	15	11	6	11	8	13	5	7	5	3	12	8	6	10	12	16
Endogenous1	hsa-miR-660-5p	MIMAT0003338	26	6	12	24	29	14	40	55	51	57	14	27	5	5	6	5	10	12	11	20	6	4	7	13	12	10	8	1	24	14	6	6	13	7	11	10	7	3	8	8	8	9	4	4	7	6	5
Endogenous1	hsa-miR-661	MIMAT0003324	9	13	10	12	7	10	6	6	13	11	9	7	7	8	11	2	9	8	6	12	9	11	10	6	5	9	11	5	10	11	11	5	7	6	7	11	11	13	9	7	10	11	10	8	9	8	13
Endogenous1	hsa-miR-662	MIMAT0003325	14	13	14	9	16	13	16	16	15	14	18	17	12	10	20	16	12	10	18	15	8	15	15	11	10	16	8	10	17	11	20	8	10	16	18	20	9	16	17	6	14	17	22	11	30	14	15
Endogenous1	hsa-miR-663a	MIMAT0003326	11	13	19	21	18	28	36	15	17	49	21	12	32	6	13	10	24	13	18	21	11	11	64	11	11	10	11	13	16	30	11	10	12	9	28	21	15	4	19	5	16	8	20	16	12	14	24
Endogenous1	hsa-miR-663b	MIMAT0005867	14	9	11	14	11	6	15	17	6	13	22	42	15	8	24	24	21	11	15	14	16	22	18	12	46	17	11	13	29	16	17	14	7	44	10	17	15	17	13	20	21	28	17	22	36	16	27
Endogenous1	hsa-miR-664-3p	MIMAT0005949	72	16	41	43	29	44	51	71	113	56	28	14	25	14	6	11	16	26	18	23	19	10	8	16	14	8	12	12	31	16	12	12	12	33	28	7	7	12	15	3	10	8	7	14	13	7	10
Endogenous1	hsa-miR-665	MIMAT0004952	10	6	10	8	8	3	9	6	8	8	10	11	7	5	6	2	6	5	13	5	5	7	12	5	10	12	5	4	8	10	7	8	7	7	10	10	11	7	10	6	6	6	15	10	17	8	7
Endogenous1	hsa-miR-668	MIMAT0003881	8	6	4	4	12	3	3	3	8	2	6	6	2	7	7	6	6	6	2	4	10	3	6	3	6	7	3	7	4	8	11	6	0	2	6	7	6	6	13	4	5	5	7	10	9	0	4
Endogenous1	hsa-miR-670	MIMAT0010357	21	8	8	9	13	10	14	11	13	14	23	14	5	3	16	10	13	10	13	6	12	12	15	10	12	8	10	10	12	22	19	9	9	10	12	14	3	13	6	9	13	10	22	9	29	11	21
Endogenous1	hsa-miR-671-3p	MIMAT0004819	6	5	3	5	11	6	6	5	7	7	6	11	7	7	9	2	7	4	8	3	7	2	7	8	6	6	6	7	5	3	3	4	8	8	5	12	8	3	5	2	6	5	9	3	8	4	13
Endogenous1	hsa-miR-671-5p	MIMAT0003880	16	4	12	8	12	6	17	12	6	14	12	12	17	12	12	9	10	6	13	12	10	10	8	10	11	8	12	11	9	6	11	13	3	12	11	13	4	12	4	10	7	18	10	10	10	5	14
Endogenous1	hsa-miR-675-5p	MIMAT0004284	17	4	5	15	14	9	8	3	13	7	12	9	10	6	10	9	12	9	14	6	5	11	11	18	4	4	6	10	17	9	10	15	9	6	11	20	8	15	19	2	1	13	15	15	15	12	13
Endogenous1	hsa-miR-708-5p	MIMAT0004926	20	13	7	11	18	24	24	27	34	12	8	3	8	5	7	4	8	10	4	10	5	5	6	14	6	4	8	5	3	7	12	8	6	6	8	6	8	11	5	5	9	7	8	1	9	8	11
Endogenous1	hsa-miR-711	MIMAT0012734	8	4	10	7	7	3	6	10	7	1	3	6	5	4	6	3	5	4	9	4	3	3	9	2	5	9	4	4	5	7	2	8	4	3	7	11	6	11	6	4	7	4	12	1	5	8	7
Endogenous1	hsa-miR-718	MIMAT0012735	6	3	7	7	10	1	2	5	10	4	8	8	4	4	7	8	10	7	8	5	5	7	8	1	6	11	5	5	6	5	9	6	5	5	8	11	9	11	4	4	1	5	5	4	5	10	10
Endogenous1	hsa-miR-720	MIMAT0005954	12194	8248	6079	5826	16775	8683	9231	17633	30752	16468	11955	6509	13330	10650	5519	10176	7786	19789	6047	7292	6381	3266	1433	10562	14519	6864	3998	2260	7531	3668	10015	4469	13867	9040	8696	4460	3003	161	2653	751	7044	10297	3310	2819	7053	2550	8981
Endogenous1	hsa-miR-744-5p	MIMAT0004945	17	15	12	7	13	9	12	12	9	17	19	13	4	14	11	11	23	15	15	8	10	11	23	6	10	17	16	14	14	10	25	6	7	22	17	23	5	4	11	8	9	15	19	12	18	13	20
Endogenous1	hsa-miR-758	MIMAT0003879	21	15	15	14	11	18	12	10	31	14	12	8	8	7	12	11	11	14	17	7	10	12	8	7	6	9	10	12	14	5	10	11	3	5	12	8	14	15	9	5	9	10	13	12	9	4	9
Endogenous1	hsa-miR-759	MIMAT0010497	13	11	8	12	10	7	15	5	5	10	16	16	8	6	20	13	11	8	12	9	9	12	13	9	7	8	6	12	14	22	20	6	5	11	15	28	12	11	15	6	12	9	13	13	20	17	18
Endogenous1	hsa-miR-760	MIMAT0004957	9	10	8	11	16	7	10	5	6	7	12	10	3	8	10	15	8	1	16	5	8	12	13	8	9	6	3	12	10	9	11	10	6	15	22	12	7	3	14	10	8	12	21	11	18	18	12
Endogenous1	hsa-miR-761	MIMAT0010364	19	15	15	13	13	12	28	23	22	24	22	19	13	11	15	10	21	7	22	13	19	28	27	19	16	16	12	12	7	11	28	21	11	16	17	24	18	18	13	6	14	26	28	19	27	18	29
Endogenous1	hsa-miR-762	MIMAT0010313	20	12	15	20	12	19	18	13	13	20	20	20	13	14	12	10	13	12	9	8	10	12	6	12	5	17	5	8	9	9	9	7	14	20	16	11	8	14	6	8	13	5	12	18	20	6	10
Endogenous1	hsa-miR-764	MIMAT0010367	34	12	13	14	30	20	24	44	52	35	40	25	28	13	17	23	39	28	27	19	18	23	32	26	33	28	20	21	36	19	33	15	8	32	14	30	13	10	10	6	23	33	22	18	18	19	41
Endogenous1	hsa-miR-765	MIMAT0003945	8	7	7	11	12	5	11	4	10	8	5	8	6	9	10	5	7	13	9	5	7	11	6	2	7	7	4	7	12	12	6	1	3	3	5	11	12	7	5	5	6	12	9	10	10	6	10
Endogenous1	hsa-miR-766-3p	MIMAT0003888	11	12	16	16	12	12	23	13	10	14	11	12	10	9	16	11	13	12	16	16	13	14	14	7	3	7	4	10	12	13	12	12	6	16	13	16	9	9	15	3	7	7	14	17	17	7	12
Endogenous1	hsa-miR-767-3p	MIMAT0003883	7	8	9	10	12	10	8	14	11	14	7	7	10	13	10	13	12	8	16	6	8	13	4	6	8	10	4	5	10	18	17	11	5	12	11	10	7	8	3	4	13	7	11	9	11	10	12
Endogenous1	hsa-miR-767-5p	MIMAT0003882	13	10	7	14	9	6	8	8	12	13	13	7	15	11	17	12	7	9	11	18	9	9	9	14	5	15	8	9	9	5	13	13	6	7	6	9	11	21	5	7	6	7	7	9	17	2	12
Endogenous1	hsa-miR-769-3p	MIMAT0003887	26	13	14	12	14	11	24	19	12	19	22	18	11	4	12	9	20	14	19	7	7	10	15	6	6	14	7	20	18	17	37	15	15	19	21	19	17	15	16	6	10	20	17	16	23	22	24
Endogenous1	hsa-miR-769-5p	MIMAT0003886	15	10	15	13	17	21	30	22	38	27	19	18	10	9	10	8	16	15	19	11	5	17	19	13	20	11	6	14	12	5	25	9	12	19	10	14	12	15	9	7	8	8	18	14	25	22	14
Endogenous1	hsa-miR-770-5p	MIMAT0003948	16	10	12	22	11	17	17	12	17	16	7	13	20	17	11	17	11	6	10	16	10	11	18	8	10	16	6	2	16	8	6	9	14	9	12	16	10	9	8	7	5	13	12	12	11	8	19
Endogenous1	hsa-miR-802	MIMAT0004185	13	16	18	10	11	10	16	14	12	9	12	6	11	10	9	18	13	5	9	9	9	15	14	6	11	8	4	4	9	6	15	9	4	10	11	10	6	7	10	3	9	11	11	8	7	11	11
Endogenous1	hsa-miR-873-5p	MIMAT0004953	12	5	14	8	10	14	5	10	14	17	12	7	7	5	9	6	11	6	8	9	10	4	13	6	9	6	7	9	15	9	13	7	11	6	4	8	9	10	6	4	4	9	14	16	8	8	10
Endogenous1	hsa-miR-874	MIMAT0004911	24	17	7	22	9	22	11	16	26	28	17	13	2	5	3	5	9	6	17	6	3	4	12	8	5	12	3	9	13	4	11	4	8	8	5	10	7	11	9	4	5	6	6	8	6	4	5
Endogenous1	hsa-miR-875-3p	MIMAT0004923	3	6	4	6	2	5	3	3	8	6	7	2	1	4	4	5	11	4	7	4	4	3	4	3	3	6	4	1	6	4	7	2	7	6	2	5	2	6	6	1	1	5	5	5	9	4	4
Endogenous1	hsa-miR-875-5p	MIMAT0004922	20	11	17	12	16	12	11	8	16	20	10	14	9	10	4	9	12	10	17	11	7	12	9	12	10	10	9	12	10	9	17	9	15	9	11	10	11	11	14	8	4	19	15	12	17	8	18
Endogenous1	hsa-miR-876-3p	MIMAT0004925	12	15	11	5	19	6	21	6	14	11	17	12	11	11	14	7	15	9	14	8	7	11	18	9	4	7	12	10	13	11	14	2	13	16	15	19	12	13	13	3	10	21	13	13	24	12	28
Endogenous1	hsa-miR-876-5p	MIMAT0004924	3	4	8	4	7	5	6	7	7	5	4	7	2	4	5	7	7	4	10	5	8	5	6	4	8	6	2	2	7	6	6	3	4	5	3	7	2	10	2	3	7	10	10	2	9	9	7
Endogenous1	hsa-miR-877-5p	MIMAT0004949	23	12	56	26	9	17	8	16	25	11	53	12	12	9	16	10	21	8	17	11	8	9	26	20	13	22	7	9	25	11	24	6	15	15	16	14	5	13	12	4	11	13	30	16	22	5	22
Endogenous1	hsa-miR-885-3p	MIMAT0004948	7	10	10	7	11	6	7	13	7	12	19	5	7	3	20	12	27	1	6	11	8	10	14	15	9	13	6	11	9	6	12	10	5	8	12	17	13	11	13	7	7	12	15	11	19	12	11
Endogenous1	hsa-miR-885-5p	MIMAT0004947	13	14	22	16	9	15	8	10	17	16	18	13	11	13	8	9	14	13	8	15	9	11	11	14	7	8	6	15	10	7	11	15	10	9	6	10	15	12	8	4	8	11	11	10	13	9	17
Endogenous1	hsa-miR-887	MIMAT0004951	14	12	8	7	6	11	8	10	7	21	9	8	9	4	11	13	11	7	6	5	9	5	5	7	3	8	9	6	9	3	6	9	3	16	10	10	7	12	10	2	6	10	7	5	9	7	6
Endogenous1	hsa-miR-888-5p	MIMAT0004916	34	31	26	21	15	34	17	42	32	42	26	17	27	19	18	12	16	15	17	25	15	8	23	17	12	36	11	15	15	17	16	14	9	10	13	19	17	12	15	6	12	19	20	14	15	25	13
Endogenous1	hsa-miR-889	MIMAT0004921	22	22	15	21	17	8	22	20	27	12	22	11	23	18	22	23	25	13	24	11	10	13	17	14	21	22	12	16	13	20	22	14	14	6	13	15	14	16	7	8	2	6	12	17	14	10	17
Endogenous1	hsa-miR-890	MIMAT0004912	16	12	18	13	9	12	13	22	11	17	11	10	8	8	13	9	12	19	11	13	16	19	9	11	10	8	7	8	8	10	12	14	8	7	8	13	9	16	9	8	8	10	17	8	19	8	11
Endogenous1	hsa-miR-891a	MIMAT0004902	9	12	15	12	18	14	19	10	25	15	10	11	8	2	15	11	12	12	16	10	7	12	17	6	6	12	10	7	10	13	20	12	11	7	14	23	12	16	16	6	12	14	11	8	22	9	18
Endogenous1	hsa-miR-891b	MIMAT0004913	14	5	7	8	9	3	4	6	6	5	13	11	6	7	11	5	6	3	5	7	5	3	12	5	7	9	3	9	14	7	9	6	9	5	11	12	7	9	9	6	4	9	16	10	8	6	13
Endogenous1	hsa-miR-892a	MIMAT0004907	16	19	15	19	15	7	12	20	12	15	7	20	14	8	5	12	16	16	21	13	10	11	13	12	10	13	7	6	9	7	23	14	12	10	15	20	10	10	12	2	13	6	14	19	21	7	7
Endogenous1	hsa-miR-892b	MIMAT0004918	15	20	11	16	13	8	14	9	13	13	12	13	26	21	13	14	17	10	16	9	15	9	18	5	11	14	13	7	10	5	16	14	8	14	22	10	14	7	13	5	10	9	17	16	14	16	8
Endogenous1	hsa-miR-920	MIMAT0004970	7	4	3	2	6	4	6	11	6	8	5	8	8	7	7	3	9	6	6	3	2	3	10	5	5	6	5	7	7	3	7	5	2	5	9	9	6	11	3	2	5	5	8	10	11	8	11
Endogenous1	hsa-miR-921	MIMAT0004971	15	14	11	8	8	12	10	11	17	18	14	7	8	8	13	5	3	7	12	6	7	14	7	6	7	12	3	6	12	5	15	11	8	7	3	10	9	21	4	3	11	9	11	6	15	14	8
Endogenous1	hsa-miR-922	MIMAT0004972	22	14	9	8	22	16	18	17	11	11	10	13	15	18	17	11	14	15	18	14	13	15	12	13	12	14	12	14	9	17	16	9	13	10	6	10	12	20	16	11	10	17	18	9	15	10	12
Endogenous1	hsa-miR-924	MIMAT0004974	14	8	12	17	24	15	22	15	15	13	20	23	8	11	15	18	11	7	17	13	19	11	12	16	19	15	8	13	21	16	26	13	6	20	14	25	10	11	15	5	21	10	25	16	25	12	30
Endogenous1	hsa-miR-933	MIMAT0004976	12	8	7	11	10	2	5	9	10	12	9	11	0	6	4	6	8	3	4	13	8	7	6	0	6	10	7	6	7	13	9	5	4	8	15	9	6	4	9	1	2	9	1	5	10	8	10
Endogenous1	hsa-miR-934	MIMAT0004977	14	12	15	14	10	13	16	14	9	14	18	12	16	15	17	11	11	13	23	9	12	18	22	8	14	10	9	12	8	9	7	10	12	8	11	11	10	12	6	5	14	7	13	18	9	7	27
Endogenous1	hsa-miR-935	MIMAT0004978	10	15	15	5	18	12	12	9	11	8	18	12	6	7	16	12	15	15	21	15	13	13	18	9	10	21	14	12	11	18	19	18	8	10	10	16	15	9	11	12	16	14	16	17	24	18	19
Endogenous1	hsa-miR-936	MIMAT0004979	13	13	21	10	17	12	18	15	12	13	10	10	13	15	18	8	7	8	18	12	10	9	13	10	19	14	14	5	5	9	13	9	9	12	10	19	6	7	8	7	8	18	16	16	11	12	11
Endogenous1	hsa-miR-937	MIMAT0004980	11	5	6	6	7	7	5	4	9	6	7	6	4	0	6	4	10	2	8	6	0	5	9	9	2	9	5	4	5	8	6	5	3	5	6	11	9	7	7	4	3	6	6	7	11	5	9
Endogenous1	hsa-miR-938	MIMAT0004981	13	14	18	12	10	12	14	18	12	21	16	9	11	19	12	14	15	5	20	6	8	15	27	10	16	7	18	15	15	17	14	15	15	15	8	15	17	16	7	13	11	17	13	13	10	15	13
Endogenous1	hsa-miR-939	MIMAT0004982	8	11	12	9	6	4	12	9	9	7	9	6	4	9	8	8	5	3	9	6	7	3	11	6	6	3	8	6	9	12	7	11	6	10	14	11	4	9	8	2	5	7	14	7	13	6	14
Endogenous1	hsa-miR-940	MIMAT0004983	13	8	4	5	10	5	4	9	10	4	6	5	4	5	5	6	7	11	5	8	5	1	7	2	3	1	5	6	10	6	9	3	3	11	8	11	3	19	11	6	5	5	6	6	9	5	8
Endogenous1	hsa-miR-941	MIMAT0004984	17	11	12	30	18	17	21	26	18	10	15	9	8	9	18	11	20	6	16	15	14	13	23	8	8	19	9	5	14	6	17	7	14	19	16	17	14	10	14	3	18	21	12	21	28	13	20
Endogenous1	hsa-miR-942	MIMAT0004985	28	34	43	35	11	32	13	17	14	22	21	9	16	7	10	14	16	11	21	23	12	7	8	7	19	27	8	13	12	10	17	8	8	11	6	7	2	10	8	3	7	11	19	3	13	8	7
Endogenous1	hsa-miR-943	MIMAT0004986	5	5	7	5	5	2	12	2	8	4	5	6	3	3	10	8	6	10	10	3	6	9	4	2	3	7	1	6	4	7	6	8	2	6	3	10	3	8	7	3	4	7	5	4	1	5	7
Endogenous1	hsa-miR-944	MIMAT0004987	8	8	11	14	6	8	4	6	7	3	10	9	2	2	3	6	7	5	6	3	5	6	12	1	7	14	6	2	8	7	2	5	3	4	6	1	5	5	7	3	15	5	12	9	11	5	14
Endogenous1	hsa-miR-1178	MIMAT0005823	49	39	26	20	60	30	37	73	93	40	55	22	43	27	20	40	39	49	33	27	41	26	23	35	39	36	19	26	43	24	35	17	18	48	33	28	22	10	31	10	33	38	47	27	28	29	41
Endogenous1	hsa-miR-1179	MIMAT0005824	10	21	18	13	21	12	14	16	19	27	11	10	17	16	8	4	15	8	21	17	8	12	14	10	8	13	6	7	19	7	12	12	10	12	16	15	8	11	9	9	10	6	16	11	17	10	13
Endogenous1	hsa-miR-1180	MIMAT0005825	27	32	30	30	41	43	35	34	48	67	25	38	34	28	22	15	25	56	20	24	21	22	33	18	28	18	17	17	47	22	31	16	48	22	59	31	19	14	26	8	28	37	22	13	21	18	26
Endogenous1	hsa-miR-1181	MIMAT0005826	10	7	10	4	9	3	10	10	10	15	9	7	4	6	6	8	7	8	12	15	2	4	9	7	8	6	6	6	7	16	6	4	3	6	10	6	9	7	1	0	6	5	10	5	5	4	9
Endogenous1	hsa-miR-1182	MIMAT0005827	7	3	14	12	8	11	3	5	9	6	9	6	6	2	10	5	5	5	10	4	4	8	10	6	5	5	2	9	8	10	6	5	6	7	10	8	4	13	8	5	8	8	12	7	8	6	6
Endogenous1	hsa-miR-1183	MIMAT0005828	46	54	46	51	65	38	51	42	48	43	41	24	43	26	45	34	45	31	54	31	34	39	45	32	43	65	33	56	44	36	76	46	38	25	37	43	39	41	39	41	49	52	63	71	57	52	76
Endogenous1	hsa-miR-1184	MIMAT0005829	4	5	6	5	8	7	6	6	8	8	11	9	5	5	7	1	3	8	9	7	3	5	11	8	5	7	3	5	6	7	5	8	6	5	7	14	13	5	6	7	0	13	7	8	11	10	11
Endogenous1	hsa-miR-1185-5p	MIMAT0005798	12	13	13	9	11	9	3	9	10	12	10	11	11	16	11	16	13	6	14	11	6	15	16	7	11	6	6	10	6	8	9	13	12	11	12	14	14	10	12	5	8	10	9	11	15	9	10
Endogenous1	hsa-miR-1193	MIMAT0015049	13	17	23	12	25	16	7	13	15	8	23	22	13	7	28	19	22	7	28	11	10	21	18	9	14	23	10	16	20	24	18	17	12	14	21	26	20	13	11	9	16	19	22	18	34	19	23
Endogenous1	hsa-miR-1197	MIMAT0005955	7	14	10	8	7	6	9	7	19	11	13	14	7	4	12	5	10	7	11	8	6	14	11	3	7	16	3	5	11	5	11	4	6	9	10	9	9	9	6	4	4	9	12	6	21	10	23
Endogenous1	hsa-miR-1200	MIMAT0005863	16	14	15	5	7	12	15	14	12	13	12	26	16	7	15	17	13	12	14	30	18	14	16	15	10	20	12	6	14	13	14	13	5	15	8	13	9	13	15	7	3	6	12	16	15	11	16
Endogenous1	hsa-miR-1202	MIMAT0005865	29	21	17	16	16	21	13	15	18	24	33	33	5	14	24	15	14	10	31	13	10	9	23	10	19	18	10	17	15	15	29	13	16	14	22	16	8	24	13	6	12	20	26	11	21	17	26
Endogenous1	hsa-miR-1203	MIMAT0005866	2	10	8	7	13	8	2	8	10	9	16	9	2	6	4	6	8	7	4	1	8	6	11	3	5	9	7	4	9	5	7	6	4	4	9	18	8	16	3	6	5	11	6	4	8	4	11
Endogenous1	hsa-miR-1204	MIMAT0005868	17	12	12	14	9	10	6	9	15	12	10	6	2	11	7	11	7	7	5	6	4	8	8	5	9	11	8	8	15	10	18	3	2	11	13	15	12	16	10	16	6	20	9	14	7	11	18
Endogenous1	hsa-miR-1205	MIMAT0005869	16	8	12	14	11	15	18	10	7	14	9	12	8	10	19	8	22	9	13	14	9	13	16	5	11	11	7	7	11	13	15	13	12	11	6	10	15	11	3	4	8	8	9	13	11	11	18
Endogenous1	hsa-miR-1206	MIMAT0005870	12	8	11	12	5	8	9	9	14	11	21	16	9	8	6	10	7	10	13	15	4	4	13	15	8	8	3	9	7	10	11	7	8	9	13	9	8	12	5	7	6	10	9	8	13	8	6
Endogenous1	hsa-miR-1207-3p	MIMAT0005872	8	3	5	5	6	2	8	9	7	9	9	9	5	5	4	8	9	4	9	7	5	8	13	5	3	6	2	9	6	8	6	3	3	4	5	10	3	9	4	6	3	10	6	4	8	9	10
Endogenous1	hsa-miR-1208	MIMAT0005873	15	15	12	12	24	14	15	14	9	9	24	16	13	10	14	12	20	12	18	12	16	11	21	11	16	23	6	16	15	16	24	9	20	12	21	22	12	11	21	12	9	16	24	17	28	15	20
Endogenous1	hsa-miR-1224-3p	MIMAT0005459	1	9	9	5	6	8	7	2	10	10	9	8	7	2	6	3	5	6	8	5	8	4	12	2	6	5	4	2	3	8	8	8	7	8	7	6	2	10	6	10	5	2	19	5	4	6	15
Endogenous1	hsa-miR-1224-5p	MIMAT0005458	18	20	18	19	8	16	4	8	16	22	25	7	9	6	9	7	9	7	10	8	8	12	30	8	13	13	0	8	8	16	17	8	4	13	4	5	8	15	14	4	7	7	15	13	16	5	23
Endogenous1	hsa-miR-1225-3p	MIMAT0005573	17	9	10	10	15	14	14	4	17	13	18	15	8	4	13	9	12	11	18	12	13	18	14	7	10	11	6	17	20	10	21	3	7	9	17	20	11	3	9	10	10	20	23	14	21	11	12
Endogenous1	hsa-miR-1225-5p	MIMAT0005572	10	10	6	7	11	16	7	15	6	14	10	6	4	4	8	7	9	2	15	5	5	12	5	9	6	5	9	3	10	11	13	8	11	7	10	12	4	9	8	4	4	5	13	12	15	6	14
Endogenous1	hsa-miR-1226-3p	MIMAT0005577	14	14	13	14	6	11	9	9	12	16	19	9	9	14	12	9	16	10	16	6	9	11	12	6	7	12	10	8	12	13	9	10	15	9	11	7	14	13	11	6	7	5	9	5	13	7	10
Endogenous1	hsa-miR-1227	MIMAT0005580	4	9	6	6	9	6	10	4	5	9	11	8	4	3	8	6	4	3	5	6	2	4	8	5	6	4	3	9	1	4	3	4	6	6	4	5	3	3	8	5	4	9	13	7	11	3	9
Endogenous1	hsa-miR-1228-3p	MIMAT0005583	9	16	15	13	10	11	15	15	21	13	17	14	10	8	15	13	17	12	26	9	5	12	14	11	7	24	16	6	10	13	23	14	12	16	22	19	13	11	16	6	11	17	14	15	19	17	19
Endogenous1	hsa-miR-1229	MIMAT0005584	3	4	4	5	6	4	12	7	9	8	7	9	5	2	6	4	9	3	6	8	0	2	10	6	0	3	2	2	3	6	6	3	6	1	3	6	4	4	7	4	5	0	3	0	9	3	5
Endogenous1	hsa-miR-1231	MIMAT0005586	13	6	4	8	8	5	6	11	5	12	16	16	5	7	11	9	10	8	16	6	5	16	8	9	19	14	5	15	15	13	18	7	11	16	9	14	14	9	10	2	6	17	10	18	24	12	22
Endogenous1	hsa-miR-1233	MIMAT0005588	72	22	28	21	20	45	33	27	90	18	17	13	21	17	13	17	16	20	20	12	19	15	13	7	7	14	11	5	31	11	11	14	10	12	10	11	12	19	17	9	19	9	14	14	17	10	19
Endogenous1	hsa-miR-1234	MIMAT0005589	16	9	13	11	14	9	13	18	12	9	20	11	9	9	10	13	12	9	14	6	6	9	13	11	5	14	9	8	19	10	23	6	14	14	17	13	10	14	25	8	6	6	24	12	12	16	21
Endogenous1	hsa-miR-1236	MIMAT0005591	15	7	9	4	10	8	12	14	14	5	18	10	7	2	13	5	9	5	16	5	5	11	11	10	2	12	5	7	6	10	8	6	8	7	11	11	6	11	6	8	5	11	7	5	7	6	6
Endogenous1	hsa-miR-1237	MIMAT0005592	12	8	11	8	16	17	14	10	10	21	12	9	7	6	12	8	14	8	11	11	8	17	10	8	12	9	10	12	11	4	10	8	8	9	10	15	5	16	13	7	11	11	8	9	13	11	18
Endogenous1	hsa-miR-1238	MIMAT0005593	19	9	23	9	12	13	17	14	15	12	10	15	14	16	12	16	20	12	22	9	7	24	17	8	9	13	7	6	7	8	11	16	8	11	14	12	11	9	5	6	10	6	11	15	14	7	12
Endogenous1	hsa-miR-1243	MIMAT0005894	12	30	15	12	11	7	9	12	13	16	19	16	6	5	16	8	10	5	14	7	10	11	18	10	15	11	15	11	17	11	19	10	14	12	16	21	11	10	11	5	14	22	29	14	27	10	25
Endogenous1	hsa-miR-1244	MIMAT0005896	32	31	46	29	24	37	24	30	30	42	36	36	17	15	13	17	27	21	39	21	29	16	29	24	17	30	18	22	21	20	29	14	22	25	43	26	19	28	19	9	27	31	43	26	32	20	40
Endogenous1	hsa-miR-1245a	MIMAT0005897	14	2	8	13	12	2	14	9	6	20	15	15	8	7	17	16	14	3	10	6	4	10	20	7	9	22	10	13	12	9	19	13	4	16	12	16	8	10	6	3	11	10	24	11	17	17	17
Endogenous1	hsa-miR-1245b-3p	MIMAT0019951	12	20	13	12	15	13	14	11	14	9	5	16	18	14	17	16	13	12	15	14	15	10	9	12	11	14	7	11	10	11	14	15	7	16	9	14	8	15	11	11	8	13	10	9	13	13	19
Endogenous1	hsa-miR-1245b-5p	MIMAT0019950	18	16	32	17	9	13	21	20	11	21	18	8	12	11	25	15	11	11	18	8	10	13	12	9	9	17	12	11	6	14	12	15	6	9	17	10	11	17	6	10	7	15	8	13	21	7	18
Endogenous1	hsa-miR-1246	MIMAT0005898	191	278	281	286	149	252	118	210	283	324	250	73	194	100	76	127	217	106	99	151	137	62	147	202	139	252	88	97	158	125	162	68	138	257	203	75	173	68	121	63	174	134	187	153	123	76	745
Endogenous1	hsa-miR-1247-5p	MIMAT0005899	15	7	50	10	6	41	8	20	8	38	7	13	7	9	9	8	12	7	14	9	5	6	5	4	5	6	5	36	13	3	2	5	6	6	7	9	3	19	10	6	5	4	8	8	7	11	7
Endogenous1	hsa-miR-1248	MIMAT0005900	12	17	12	12	6	5	7	9	11	12	14	3	19	12	13	14	9	10	7	12	12	10	11	8	11	7	8	3	9	9	16	7	11	6	8	4	7	6	12	4	10	8	16	10	12	7	7
Endogenous1	hsa-miR-1249	MIMAT0005901	7	3	13	9	14	7	12	9	8	6	12	3	11	5	5	10	4	10	8	7	11	8	10	5	5	9	5	7	6	5	6	10	5	6	10	10	9	12	9	12	5	9	13	7	7	4	8
Endogenous1	hsa-miR-1250	MIMAT0005902	6	7	4	5	8	1	3	6	12	5	5	9	5	3	4	5	11	0	10	9	4	8	10	4	4	5	6	3	6	6	10	5	10	4	9	8	4	7	4	2	5	6	3	5	14	7	6
Endogenous1	hsa-miR-1251	MIMAT0005903	16	9	12	7	8	9	18	9	16	12	7	11	8	16	19	14	11	8	15	11	9	11	14	10	17	14	4	4	12	15	12	14	10	10	12	14	12	11	10	8	4	7	10	11	15	12	9
Endogenous1	hsa-miR-1252	MIMAT0005944	14	8	9	17	18	9	16	10	23	13	18	13	17	11	17	13	23	10	11	16	15	19	19	14	9	18	8	15	17	10	19	16	9	17	19	22	11	15	15	6	24	24	26	20	21	20	20
Endogenous1	hsa-miR-1253	MIMAT0005904	189	187	241	244	105	248	92	217	221	272	111	83	71	53	30	62	82	83	80	92	74	15	103	75	75	140	31	50	106	46	86	37	64	78	87	34	39	60	54	39	88	106	151	42	87	42	119
Endogenous1	hsa-miR-1254	MIMAT0005905	9	3	10	6	15	5	4	3	4	8	7	8	7	10	8	3	10	3	8	7	6	9	13	2	4	9	4	8	6	6	12	5	6	5	3	9	5	6	7	3	4	10	10	5	16	8	16
Endogenous1	hsa-miR-1255a	MIMAT0005906	16	8	16	11	8	7	11	9	8	13	13	33	8	1	8	8	8	8	11	5	4	7	16	3	15	12	5	8	5	9	5	6	6	9	10	9	16	11	9	5	3	4	6	10	12	21	9
Endogenous1	hsa-miR-1255b-5p	MIMAT0005945	20	17	25	7	13	15	21	15	11	14	7	7	15	16	12	14	9	9	12	11	18	10	20	16	12	22	16	9	19	10	19	7	13	8	13	9	10	18	12	5	19	17	16	14	16	10	16
Endogenous1	hsa-miR-1256	MIMAT0005907	5	7	11	7	13	2	9	11	11	7	11	12	6	3	8	6	5	7	10	4	8	5	5	5	8	10	5	5	7	6	2	13	3	5	10	7	4	5	8	3	9	5	5	3	7	6	10
Endogenous1	hsa-miR-1257	MIMAT0005908	22	25	22	14	12	15	20	16	15	14	10	15	9	8	14	16	12	13	17	23	8	9	15	8	16	28	10	7	11	14	17	10	9	19	15	8	10	17	6	9	12	9	15	11	11	9	16
Endogenous1	hsa-miR-1258	MIMAT0005909	10	8	6	11	19	11	11	8	12	14	12	12	9	5	5	15	10	6	4	11	9	11	12	6	7	6	14	7	11	4	10	11	7	7	9	18	7	11	7	6	8	4	8	11	11	10	12
Endogenous1	hsa-miR-1260a	MIMAT0005911	2066	1149	1793	1288	2926	1412	1484	2475	4494	1588	1805	711	986	877	505	927	1015	2532	875	1235	829	343	314	717	686	673	455	330	1171	572	1454	279	1275	1061	1191	601	289	63	429	127	1009	1741	722	334	731	372	1117
Endogenous1	hsa-miR-1260b	MIMAT0015041	38	18	16	31	20	18	21	23	33	17	12	14	9	7	13	15	15	11	13	8	8	11	7	13	7	19	6	4	18	9	9	6	10	12	9	16	6	12	10	1	14	20	7	7	17	9	13
Endogenous1	hsa-miR-1261	MIMAT0005913	8	12	2	5	10	4	9	8	10	11	8	3	6	7	11	8	8	7	14	6	11	8	8	9	5	13	7	6	8	7	10	2	6	4	10	10	4	3	4	3	9	9	10	13	9	10	11
Endogenous1	hsa-miR-1262	MIMAT0005914	8	7	11	16	15	13	8	12	15	14	3	9	3	7	8	5	9	3	7	5	10	8	3	7	6	14	3	5	8	7	14	6	8	4	9	19	11	7	7	4	1	7	7	8	10	8	6
Endogenous1	hsa-miR-1263	MIMAT0005915	8	8	3	3	14	7	7	3	7	4	9	6	4	7	5	9	7	5	2	5	7	6	5	1	3	5	1	9	6	6	9	3	3	8	4	8	3	9	11	2	8	3	8	6	15	10	9
Endogenous1	hsa-miR-1264	MIMAT0005791	15	12	15	22	11	14	10	22	18	29	18	25	15	11	21	17	9	12	13	10	13	14	22	14	18	19	9	17	11	10	18	12	10	13	29	33	17	16	12	8	15	20	22	25	22	13	22
Endogenous1	hsa-miR-1265	MIMAT0005918	12	12	9	12	9	8	6	13	10	15	25	14	14	2	16	8	16	11	12	5	13	15	14	10	6	14	7	16	14	15	17	11	9	23	19	19	12	8	11	7	11	17	12	15	12	10	18
Endogenous1	hsa-miR-1266	MIMAT0005920	4	9	6	8	9	3	4	7	8	5	5	8	3	3	6	6	4	5	9	3	5	2	5	7	5	10	5	3	9	5	9	3	2	3	5	11	7	5	5	2	3	6	6	6	11	1	8
Endogenous1	hsa-miR-1267	MIMAT0005921	14	11	19	9	5	7	19	13	9	6	9	12	16	9	14	11	8	7	18	14	13	8	8	5	6	12	13	6	7	12	17	8	11	7	8	13	7	15	7	10	4	11	6	9	9	9	13
Endogenous1	hsa-miR-1268a	MIMAT0005922	35	23	20	30	19	32	22	14	23	23	27	17	18	11	21	10	25	7	17	24	21	15	22	20	15	31	11	17	19	10	23	14	6	28	15	21	13	20	9	9	19	17	26	11	17	13	25
Endogenous1	hsa-miR-1268b	MIMAT0018925	12	9	10	22	24	8	10	15	14	11	17	13	14	9	18	14	13	7	12	15	15	11	16	9	17	23	6	18	16	15	26	14	11	10	20	23	8	11	23	5	8	16	22	16	24	9	23
Endogenous1	hsa-miR-1269a	MIMAT0005923	5	2	8	6	9	10	15	4	6	15	10	11	7	3	6	6	14	6	19	5	9	15	10	3	5	3	5	11	10	10	13	12	8	6	16	10	11	15	7	6	12	9	12	11	17	11	8
Endogenous1	hsa-miR-1269b	MIMAT0019059	7	6	5	2	8	5	10	7	13	7	9	8	9	3	8	8	4	15	4	9	6	4	6	4	8	13	11	5	9	7	5	7	8	7	6	5	5	5	4	2	9	7	7	10	11	4	6
Endogenous1	hsa-miR-1270	MIMAT0005924	10	14	15	4	9	5	14	20	17	8	11	8	8	12	14	6	10	9	6	8	5	5	16	4	10	9	8	4	8	8	9	9	9	3	9	11	6	10	6	6	7	6	7	5	7	1	15
Endogenous1	hsa-miR-1271-5p	MIMAT0005796	10	8	10	13	15	13	12	9	19	13	7	9	3	3	11	6	5	5	11	5	1	8	3	2	8	7	4	3	5	11	12	3	7	4	7	5	8	14	8	0	1	8	12	4	8	7	8
Endogenous1	hsa-miR-1272	MIMAT0005925	12	16	14	14	8	12	9	10	10	9	12	14	8	11	19	10	8	15	10	7	13	2	12	8	6	7	12	6	7	9	7	18	11	12	15	8	9	7	9	9	4	11	14	7	14	13	7
Endogenous1	hsa-miR-1273a	MIMAT0005926	17	12	8	4	8	18	6	8	15	7	27	14	7	5	23	9	13	5	19	13	14	19	19	7	16	13	5	9	8	11	29	7	8	8	16	23	15	10	14	3	11	17	11	17	19	9	21
Endogenous1	hsa-miR-1273c	MIMAT0015017	11	4	5	11	9	8	12	17	14	9	7	9	2	5	8	8	2	7	6	5	4	8	9	4	3	7	3	3	3	4	10	10	2	4	10	14	7	7	6	1	6	8	10	10	8	6	7
Endogenous1	hsa-miR-1273d	MIMAT0015090	18	13	11	7	8	7	18	14	13	8	10	9	14	14	13	13	14	6	17	14	16	14	16	7	11	7	4	8	8	9	15	8	11	14	5	11	10	9	8	7	8	9	12	15	17	8	13
Endogenous1	hsa-miR-1273e	MIMAT0018079	6	4	5	8	6	12	8	17	8	36	7	5	4	4	7	4	7	3	6	3	5	5	5	9	2	11	4	8	4	3	9	2	3	8	7	11	3	2	9	2	6	6	3	8	10	9	11
Endogenous1	hsa-miR-1273f	MIMAT0020601	6	4	16	12	6	6	6	10	12	20	14	6	5	5	6	5	5	3	7	6	4	1	9	4	6	12	1	9	7	8	9	10	2	5	10	6	8	11	11	3	5	11	7	6	10	6	8
Endogenous1	hsa-miR-1273g-5p	MIMAT0020602	6	4	6	7	3	5	4	7	7	1	2	3	5	0	9	5	2	7	7	4	4	2	5	3	6	10	2	3	2	3	11	1	6	6	6	6	6	9	3	4	5	4	1	5	4	3	7
Endogenous1	hsa-miR-1275	MIMAT0005929	17	6	10	13	19	15	13	20	7	17	29	15	7	9	24	6	26	11	15	10	16	20	16	23	9	18	5	10	19	17	22	11	9	24	18	16	10	13	16	7	18	21	15	11	17	17	21
Endogenous1	hsa-miR-1276	MIMAT0005930	11	12	15	9	20	13	22	21	20	26	11	16	4	8	11	7	15	10	15	3	7	11	18	10	14	18	9	9	14	9	13	7	6	9	15	16	9	14	10	3	8	9	13	20	15	5	17
Endogenous1	hsa-miR-1277-3p	MIMAT0005933	13	7	11	11	6	3	8	18	6	15	18	14	6	7	14	7	6	6	10	5	5	6	25	5	17	7	7	5	7	11	15	8	6	10	14	16	8	9	7	7	11	10	14	20	19	11	21
Endogenous1	hsa-miR-1278	MIMAT0005936	20	12	6	8	13	6	4	8	4	11	9	8	1	3	6	8	11	3	2	8	7	9	8	3	4	12	5	4	7	12	11	7	10	8	5	8	9	8	4	2	7	10	8	7	10	2	11
Endogenous1	hsa-miR-1279	MIMAT0005937	24	26	28	24	36	22	36	31	65	23	38	14	29	14	21	14	27	21	27	23	21	20	18	33	22	33	17	15	26	17	31	19	18	18	32	36	16	10	15	12	32	19	20	27	33	17	45
Endogenous1	hsa-miR-1280	MIMAT0005946	0	5	4	1	4	4	9	3	7	4	1	7	3	0	9	2	3	2	4	3	2	3	4	2	2	3	1	4	1	3	7	4	3	3	5	5	5	3	1	2	1	3	0	2	7	1	1
Endogenous1	hsa-miR-1281	MIMAT0005939	21	12	12	17	27	13	16	12	17	12	11	10	9	9	19	11	9	7	11	9	13	17	12	11	11	19	11	12	13	11	23	7	15	13	14	22	12	8	19	7	12	11	17	14	9	9	21
Endogenous1	hsa-miR-1282	MIMAT0005940	9	13	9	11	17	9	13	9	13	11	10	12	4	9	8	6	8	10	10	6	8	7	6	11	7	8	7	9	11	6	6	8	4	7	6	8	3	18	10	7	7	8	10	15	20	10	19
Endogenous1	hsa-miR-1283	MIMAT0005799	677	879	918	938	730	742	675	806	799	899	652	500	594	527	438	534	621	648	622	675	520	253	631	564	519	664	425	442	658	594	672	501	576	664	750	399	281	614	559	328	612	655	758	497	617	387	709
Endogenous1	hsa-miR-1284	MIMAT0005941	13	9	19	17	13	13	13	21	12	15	8	12	7	17	14	12	6	11	28	27	10	9	18	14	6	17	14	4	7	3	10	10	8	9	6	16	7	4	2	10	8	11	7	8	11	7	12
Endogenous1	hsa-miR-1285-3p	MIMAT0005876	7	6	10	11	14	12	9	11	7	12	13	16	5	10	12	13	7	15	18	12	13	11	8	6	9	12	6	2	14	2	10	9	4	12	8	13	6	10	13	9	8	8	11	15	8	8	14
Endogenous1	hsa-miR-1286	MIMAT0005877	23	17	12	14	9	11	24	13	16	21	16	14	16	9	18	11	17	11	22	21	11	16	19	12	13	14	11	7	14	7	23	11	7	12	19	10	17	14	10	12	5	14	15	12	17	14	18
Endogenous1	hsa-miR-1287	MIMAT0005878	33	12	24	23	16	18	22	22	39	28	24	20	8	9	14	11	13	14	13	13	9	8	12	15	13	14	7	11	19	17	10	14	1	14	16	19	3	15	14	8	8	13	16	6	18	11	18
Endogenous1	hsa-miR-1288	MIMAT0005942	16	13	9	14	4	11	11	8	18	11	11	15	17	9	16	16	14	10	14	10	12	15	9	7	12	22	14	5	21	5	22	10	7	12	8	10	10	8	10	5	8	7	15	8	15	2	8
Endogenous1	hsa-miR-1289	MIMAT0005879	6	3	9	7	7	4	3	4	8	6	9	5	3	8	2	4	6	4	3	4	2	11	4	2	2	8	2	7	4	3	8	2	6	3	6	5	9	7	4	4	2	3	7	7	8	3	7
Endogenous1	hsa-miR-1290	MIMAT0005880	36	23	43	40	30	32	28	49	47	67	60	24	37	20	20	20	30	20	27	29	57	20	36	37	39	63	14	18	38	12	33	17	12	37	35	17	26	17	19	7	18	11	24	20	15	18	26
Endogenous1	hsa-miR-1291	MIMAT0005881	5	7	14	10	10	1	12	11	9	10	6	7	7	9	10	4	6	5	9	8	7	8	8	1	9	5	4	2	8	4	10	2	7	11	6	11	5	6	8	3	5	4	4	3	4	9	8
Endogenous1	hsa-miR-1292	MIMAT0005943	9	11	7	7	8	5	5	6	10	9	9	6	9	1	7	8	9	2	9	4	9	6	3	1	7	2	5	11	3	2	5	4	2	2	3	12	4	4	1	5	8	7	5	1	7	5	7
Endogenous1	hsa-miR-1293	MIMAT0005883	2	4	3	3	3	1	3	3	3	6	1	1	5	0	8	1	3	1	5	3	5	3	3	2	4	6	0	2	4	1	5	4	1	0	2	8	0	5	2	0	0	2	4	3	9	0	8
Endogenous1	hsa-miR-1294	MIMAT0005884	23	10	16	10	18	14	15	20	10	12	21	24	12	14	11	14	16	9	20	16	18	21	29	13	12	24	11	23	15	16	28	8	9	5	11	32	16	11	17	9	22	14	27	21	32	15	18
Endogenous1	hsa-miR-1295a	MIMAT0005885	11	5	11	17	7	6	7	13	9	10	8	3	7	4	11	5	10	7	8	6	9	9	7	6	5	6	6	4	8	7	10	6	2	5	5	8	10	10	8	8	9	11	14	5	7	10	8
Endogenous1	hsa-miR-1296	MIMAT0005794	9	4	7	15	7	7	6	4	10	12	11	6	0	5	5	5	8	5	8	7	6	8	9	7	2	8	5	5	10	9	2	8	4	8	8	10	4	7	5	7	5	8	5	7	9	2	8
Endogenous1	hsa-miR-1297	MIMAT0005886	14	8	16	15	11	12	11	9	10	11	11	8	8	8	10	6	9	6	15	8	9	7	7	9	13	12	9	6	9	8	11	9	6	10	8	12	5	22	11	8	11	10	7	17	14	13	9
Endogenous1	hsa-miR-1298	MIMAT0005800	13	6	12	10	13	7	12	13	14	17	14	7	9	9	11	11	12	8	16	8	16	7	14	8	6	9	13	12	10	13	21	9	12	14	9	16	6	10	17	5	11	8	22	15	21	15	15
Endogenous1	hsa-miR-1299	MIMAT0005887	8	4	16	12	8	11	16	10	10	11	8	8	8	1	9	3	7	7	14	6	8	7	10	4	7	1	2	12	6	9	9	6	10	3	12	15	8	6	4	9	6	11	6	14	11	12	7
Endogenous1	hsa-miR-1301	MIMAT0005797	11	6	7	14	14	10	9	14	21	24	8	8	6	8	4	9	11	7	10	10	8	2	14	6	9	9	7	4	9	13	6	10	5	7	4	10	5	14	9	7	4	6	7	10	11	9	6
Endogenous1	hsa-miR-1302	MIMAT0005890	4	8	2	8	9	5	9	8	4	9	14	8	2	5	5	2	6	5	10	5	8	6	4	4	5	18	4	6	4	4	5	3	4	1	8	9	6	8	5	1	4	9	7	6	10	7	3
Endogenous1	hsa-miR-1303	MIMAT0005891	5	10	10	5	10	4	16	14	9	24	10	11	6	9	3	8	13	7	10	6	3	2	13	4	8	8	4	3	5	10	4	7	7	7	15	9	12	10	12	4	6	7	6	10	9	5	10
Endogenous1	hsa-miR-1304-5p	MIMAT0005892	9	7	7	6	7	9	10	9	8	10	9	9	5	4	10	7	7	8	8	6	9	10	7	8	7	11	5	4	10	6	8	4	8	6	9	11	6	4	12	2	8	9	6	6	7	5	15
Endogenous1	hsa-miR-1305	MIMAT0005893	52	34	36	48	23	72	35	40	76	135	29	25	41	10	17	22	42	19	27	15	14	17	55	22	22	40	8	8	22	20	19	11	10	19	11	16	17	14	13	8	15	10	10	14	14	17	24
Endogenous1	hsa-miR-1306-3p	MIMAT0005950	12	8	14	11	13	5	6	12	15	13	9	11	7	3	6	4	8	7	7	15	11	5	10	8	12	14	4	4	17	7	9	9	8	7	8	9	9	15	12	3	12	9	6	11	14	5	12
Endogenous1	hsa-miR-1307-3p	MIMAT0005951	4	11	11	20	9	10	8	13	22	15	11	6	11	6	11	6	8	8	13	4	5	8	5	11	12	10	11	5	8	11	10	10	12	10	6	6	10	14	9	9	8	10	15	9	17	11	18
Endogenous1	hsa-miR-1321	MIMAT0005952	15	8	16	15	16	14	19	12	25	11	23	16	8	9	22	17	16	12	29	12	12	16	26	13	13	10	11	15	15	10	30	11	15	14	24	25	12	9	12	5	9	19	29	21	23	22	20
Endogenous1	hsa-miR-1322	MIMAT0005953	17	11	18	17	45	15	16	15	14	21	8	8	6	11	21	9	17	10	7	12	4	14	15	10	6	14	10	10	9	9	12	11	16	6	13	14	10	12	15	9	5	15	15	3	18	8	20
Endogenous1	hsa-miR-1323	MIMAT0005795	29	25	26	22	15	25	21	29	26	32	19	27	17	18	10	17	17	17	14	13	12	13	19	10	18	15	13	12	20	9	19	18	10	20	14	16	11	11	17	7	9	17	20	15	20	15	20
Endogenous1	hsa-miR-1324	MIMAT0005956	15	10	6	7	10	5	13	5	11	12	10	6	18	17	11	7	2	5	12	10	7	9	11	5	5	10	6	4	6	6	16	10	7	5	8	11	2	10	10	1	5	7	6	7	5	4	5
Endogenous1	hsa-miR-1468	MIMAT0006789	10	2	9	10	17	3	6	8	7	6	8	6	6	1	4	2	12	1	7	4	3	8	7	8	4	8	2	4	7	4	7	4	7	6	8	15	7	10	12	4	12	5	6	6	13	6	5
Endogenous1	hsa-miR-1469	MIMAT0007347	12	6	24	13	8	8	5	14	13	8	96	5	4	9	22	18	24	8	18	6	8	10	20	16	14	13	10	10	11	11	27	16	11	21	23	10	9	9	26	15	11	16	20	11	18	4	30
Endogenous1	hsa-miR-1470	MIMAT0007348	22	16	8	13	17	14	8	13	26	16	23	11	5	9	19	8	19	11	23	7	8	11	16	9	12	24	6	18	19	14	14	13	9	15	10	13	13	9	13	4	12	9	18	12	26	15	27
Endogenous1	hsa-miR-1471	MIMAT0007349	13	16	7	11	14	13	18	11	10	10	17	17	5	5	9	7	17	8	20	6	17	14	14	13	3	13	12	16	18	17	16	12	14	12	19	22	6	5	6	3	9	12	21	9	18	13	13
Endogenous1	hsa-miR-1537	MIMAT0007399	19	12	20	9	10	15	12	11	10	12	13	7	2	7	4	11	15	12	9	4	5	7	15	5	8	13	7	13	7	9	9	6	8	12	9	8	7	17	8	6	9	6	10	8	16	8	10
Endogenous1	hsa-miR-1538	MIMAT0007400	8	8	12	7	12	9	7	5	8	14	5	11	3	0	8	6	13	7	9	9	6	4	13	4	10	11	5	7	7	7	7	6	5	4	8	12	7	7	5	3	7	13	5	6	13	11	10
Endogenous1	hsa-miR-1539	MIMAT0007401	12	7	10	9	12	9	16	13	11	11	16	10	8	16	15	10	17	11	13	7	15	15	13	10	5	15	8	11	15	5	14	8	9	16	17	14	6	8	10	7	9	13	15	13	21	11	22
Endogenous1	hsa-miR-1825	MIMAT0006765	24	12	18	24	13	7	11	18	25	11	16	8	16	12	16	8	13	13	27	17	16	8	11	10	7	17	8	7	16	6	8	10	7	12	15	12	10	7	11	11	9	10	10	3	15	8	24
Endogenous1	hsa-miR-1827	MIMAT0006767	31	26	43	28	29	22	21	24	32	30	27	20	24	15	30	26	24	26	35	29	27	29	25	21	29	33	15	18	24	29	30	29	23	21	25	35	24	23	25	17	29	25	39	19	29	28	46
Endogenous1	hsa-miR-1908	MIMAT0007881	10	10	15	6	11	13	9	8	12	12	6	7	11	9	13	7	13	5	18	10	8	8	8	6	7	11	3	10	10	8	16	11	12	11	7	9	7	16	5	7	2	9	14	11	15	8	9
Endogenous1	hsa-miR-1909-3p	MIMAT0007883	14	10	15	11	14	3	10	13	12	17	20	16	6	4	17	8	9	5	15	9	12	6	16	8	10	13	18	10	10	14	21	10	10	11	16	20	9	9	10	9	15	15	17	7	11	14	19
Endogenous1	hsa-miR-1910	MIMAT0007884	4	6	11	4	13	7	8	9	7	8	4	12	4	6	10	3	6	8	12	5	8	4	15	3	5	4	3	5	4	3	4	3	3	7	6	4	8	9	3	9	5	1	5	7	8	6	8
Endogenous1	hsa-miR-1911-5p	MIMAT0007885	22	20	16	11	19	15	28	18	12	25	28	10	13	9	18	10	11	8	18	17	7	13	13	13	9	14	13	9	15	8	16	11	17	12	12	14	9	17	23	17	13	17	19	16	18	15	27
Endogenous1	hsa-miR-1912	MIMAT0007887	13	10	5	10	29	5	10	13	13	9	21	20	6	8	17	8	12	10	22	9	11	17	13	9	7	18	10	9	15	7	21	14	14	11	17	22	7	6	8	7	14	21	21	13	25	11	27
Endogenous1	hsa-miR-1913	MIMAT0007888	40	21	30	30	28	32	13	28	44	30	21	14	12	8	7	7	13	24	14	19	18	11	10	11	21	28	10	12	29	11	20	5	10	21	23	10	7	13	2	6	14	19	11	13	23	12	17
Endogenous1	hsa-miR-1914-5p	MIMAT0007889	12	16	8	14	21	10	11	10	11	9	14	14	4	7	19	9	22	13	22	8	11	13	16	7	13	17	14	20	19	13	24	7	8	8	15	30	16	7	19	6	16	18	22	19	20	17	27
Endogenous1	hsa-miR-1915-3p	MIMAT0007892	106	65	84	98	94	100	35	86	191	109	146	25	67	35	12	36	62	56	43	61	35	18	58	53	28	40	25	21	82	29	35	15	29	65	85	26	16	37	34	12	24	42	56	24	33	17	58
Endogenous1	hsa-miR-1972	MIMAT0009447	32	7	17	12	8	18	46	116	55	99	15	10	11	16	23	10	16	13	12	11	14	17	32	10	11	22	12	10	6	18	23	24	11	17	10	16	6	6	13	2	16	19	21	25	20	13	27
Endogenous1	hsa-miR-1973	MIMAT0009448	19	6	37	15	16	20	7	13	13	7	19	15	8	7	11	13	12	6	13	9	19	14	16	17	15	14	6	8	20	13	21	8	16	17	11	16	26	7	22	8	17	22	12	17	16	25	40
Endogenous1	hsa-miR-1976	MIMAT0009451	6	8	8	4	5	7	5	4	9	9	9	8	4	1	7	7	9	2	9	4	5	8	7	5	6	5	5	10	8	7	17	6	5	6	9	10	6	12	6	4	2	5	9	9	9	3	15
Endogenous1	hsa-miR-2052	MIMAT0009977	15	11	17	10	9	10	17	9	9	10	12	9	14	15	18	6	12	15	23	11	12	14	10	3	12	10	21	8	12	12	18	21	10	15	15	17	7	8	13	5	7	12	16	13	11	7	13
Endogenous1	hsa-miR-2053	MIMAT0009978	12	16	18	15	18	16	17	15	20	19	24	17	4	14	27	11	15	12	17	13	11	17	26	12	12	15	17	18	13	20	22	11	12	15	10	25	13	10	21	6	14	17	18	24	32	19	29
Endogenous1	hsa-miR-2054	MIMAT0009979	5	5	8	5	17	7	15	9	12	12	19	16	0	8	17	13	13	5	19	9	8	18	14	6	7	10	14	9	14	25	17	6	12	15	20	14	10	7	11	6	12	14	21	13	23	14	22
Endogenous1	hsa-miR-2110	MIMAT0010133	16	13	19	14	20	13	16	9	14	12	23	10	12	11	21	12	24	11	19	12	12	22	9	10	8	19	10	7	12	18	27	11	17	12	12	18	6	17	13	7	9	15	14	22	25	18	25
Endogenous1	hsa-miR-2113	MIMAT0009206	12	18	10	16	7	14	13	15	7	10	15	10	5	5	4	12	10	12	9	14	7	11	11	6	6	7	6	5	12	14	10	8	11	12	16	11	11	10	7	5	5	10	12	7	10	13	14
Endogenous1	hsa-miR-2114-5p	MIMAT0011156	11	11	7	12	18	11	17	10	14	12	30	16	8	6	11	13	17	15	12	4	9	15	14	9	8	18	10	11	16	13	21	9	11	12	20	24	15	10	18	7	10	22	16	16	10	13	21
Endogenous1	hsa-miR-2115-5p	MIMAT0011158	11	4	5	8	10	8	5	11	9	7	11	9	1	6	6	6	10	4	7	7	7	4	10	11	4	6	3	4	0	9	9	4	6	11	9	7	12	8	6	1	8	7	5	7	8	6	7
Endogenous1	hsa-miR-2116-5p	MIMAT0011160	95	90	132	119	36	118	49	71	88	108	39	29	28	24	14	28	34	28	43	32	40	13	49	39	31	84	14	23	45	24	31	16	16	43	34	17	14	27	18	13	37	41	61	25	52	21	46
Endogenous1	hsa-miR-2117	MIMAT0011162	20	17	20	16	15	27	15	20	18	32	27	26	18	10	24	15	13	14	22	19	11	16	23	19	16	25	12	23	30	19	25	12	17	22	28	21	28	15	27	3	18	21	25	19	19	25	42
Endogenous1	hsa-miR-2276	MIMAT0011775	12	12	11	13	10	10	8	11	10	11	24	8	3	8	7	3	16	7	14	9	10	5	14	11	10	8	6	14	8	10	12	10	8	12	18	18	11	8	8	6	7	20	14	7	20	11	18
Endogenous1	hsa-miR-2277-3p	MIMAT0011777	9	9	22	10	15	7	10	6	14	14	9	16	15	9	17	7	14	13	15	9	10	19	19	6	9	9	7	9	13	5	15	14	8	4	12	7	8	12	8	2	10	8	14	8	9	8	12
Endogenous1	hsa-miR-2277-5p	MIMAT0017352	15	8	3	9	12	6	5	7	5	6	5	6	4	3	4	4	11	2	7	6	3	5	10	4	5	8	8	4	16	6	9	7	6	4	4	17	5	8	5	7	3	5	8	7	10	5	7
Endogenous1	hsa-miR-2278	MIMAT0011778	6	5	10	2	6	0	5	8	8	6	0	11	3	2	6	0	8	4	2	2	3	6	3	3	4	8	3	3	2	7	4	4	0	4	5	7	5	3	7	3	3	2	7	4	3	5	5
Endogenous1	hsa-miR-2682-5p	MIMAT0013517	20	24	33	32	21	17	18	20	30	32	23	14	12	14	11	11	16	13	16	21	18	11	27	12	10	14	14	6	20	22	23	13	19	9	20	12	16	18	8	12	14	16	33	11	16	15	16
Endogenous1	hsa-miR-3123	MIMAT0014985	20	19	10	15	12	12	11	8	15	8	17	10	6	5	10	7	16	7	17	10	12	11	16	8	10	8	5	13	16	23	27	12	10	5	17	27	12	14	9	7	14	14	15	8	28	17	22
Endogenous1	hsa-miR-3127-5p	MIMAT0014990	7	7	6	2	8	7	13	6	15	6	9	2	4	5	3	5	1	3	2	3	3	4	10	5	2	6	4	5	4	7	16	2	3	9	1	8	3	6	4	4	6	4	7	5	7	5	4
Endogenous1	hsa-miR-3131	MIMAT0014996	22	11	12	19	12	14	9	6	15	15	26	19	5	7	16	19	18	10	16	15	8	14	18	6	9	14	14	12	15	13	26	11	17	13	10	31	22	7	22	9	12	25	23	16	24	10	24
Endogenous1	hsa-miR-3136-5p	MIMAT0015003	15	12	14	12	8	12	14	10	13	10	7	13	15	12	10	9	9	5	17	10	7	7	12	10	6	7	11	5	4	6	13	7	6	10	13	12	7	10	7	4	8	4	23	8	13	11	7
Endogenous1	hsa-miR-3141	MIMAT0015010	14	12	10	17	9	8	18	14	13	10	8	8	10	15	10	18	18	12	16	13	13	11	13	12	11	12	10	3	8	12	9	10	6	8	15	9	19	11	7	5	9	14	17	12	17	12	11
Endogenous1	hsa-miR-3144-5p	MIMAT0015014	7	3	4	4	5	3	6	8	8	7	9	5	1	5	8	1	3	6	3	5	7	5	7	8	5	9	4	6	5	5	8	1	4	7	5	8	1	5	7	3	1	4	5	6	9	4	8
Endogenous1	hsa-miR-3147	MIMAT0015019	56	32	20	19	63	23	42	53	100	46	32	19	45	33	27	29	36	29	36	32	33	22	18	41	52	49	24	18	65	20	52	20	33	52	33	38	6	10	21	9	29	41	28	24	42	18	31
Endogenous1	hsa-miR-3151	MIMAT0015024	12	3	5	7	4	6	5	4	15	7	4	3	3	5	7	10	10	7	5	4	4	7	13	6	5	6	8	5	4	5	7	3	5	10	10	7	3	7	4	6	6	5	5	6	5	12	11
Endogenous1	hsa-miR-3154	MIMAT0015028	9	8	9	6	10	5	7	13	14	6	5	5	6	4	6	3	10	7	6	6	11	8	13	8	5	12	9	0	11	8	7	10	5	8	10	3	14	12	12	2	7	9	5	5	8	5	19
Endogenous1	hsa-miR-3161	MIMAT0015035	16	17	25	18	28	16	20	15	16	23	13	7	10	5	9	10	10	5	11	10	10	9	11	14	13	17	2	6	9	8	12	8	5	13	10	10	7	14	11	5	8	7	15	14	11	12	14
Endogenous1	hsa-miR-3164	MIMAT0015038	12	14	16	12	13	16	21	16	9	11	19	14	3	3	13	14	12	8	12	11	15	10	16	18	9	28	10	6	23	14	18	5	10	16	18	15	9	9	11	3	10	23	18	23	23	4	17
Endogenous1	hsa-miR-3168	MIMAT0015043	14	15	14	10	8	4	8	13	10	12	5	10	12	10	8	6	5	11	9	10	8	12	10	9	7	11	6	4	5	8	8	5	9	10	6	9	8	6	11	7	10	5	9	6	12	5	7
Endogenous1	hsa-miR-3175	MIMAT0015052	14	12	10	15	14	3	16	12	9	21	22	13	15	14	15	18	15	15	16	9	12	16	16	10	11	17	10	12	3	9	18	12	11	6	16	10	11	12	9	9	8	15	10	5	8	12	8
Endogenous1	hsa-miR-3178	MIMAT0015055	11	6	8	2	3	6	3	3	0	2	3	11	0	2	1	2	8	6	3	2	3	4	2	2	7	5	0	4	4	5	6	4	2	3	7	4	1	9	2	5	3	4	7	4	3	5	6
Endogenous1	hsa-miR-3180	MIMAT0018178	18	15	11	16	13	9	13	15	14	14	11	16	8	7	20	17	23	9	22	9	15	17	16	9	6	28	10	8	15	16	16	10	11	14	18	28	13	14	15	7	14	10	30	11	29	13	20
Endogenous1	hsa-miR-3180-3p	MIMAT0015058	7	12	10	7	14	6	9	8	10	11	16	10	6	5	18	5	18	2	13	10	9	12	14	12	13	8	3	8	15	11	11	4	9	13	16	19	8	5	6	5	14	7	9	15	19	15	15
Endogenous1	hsa-miR-3180-5p	MIMAT0015057	10	7	16	10	5	9	10	2	11	6	5	5	9	3	5	8	12	6	5	7	7	7	11	6	3	3	4	4	6	5	8	11	5	14	4	7	7	11	7	1	9	9	6	7	3	9	6
Endogenous1	hsa-miR-3182	MIMAT0015062	21	24	18	13	21	18	18	14	17	26	16	18	16	8	23	22	25	13	32	13	22	20	15	14	17	20	12	16	18	18	28	24	15	22	14	18	20	18	17	12	7	6	17	24	28	9	14
Endogenous1	hsa-miR-3184-5p	MIMAT0015064	10	14	11	12	8	9	17	13	20	11	11	7	8	5	8	4	14	13	14	12	6	10	9	7	6	12	6	11	11	4	23	7	12	9	15	17	9	10	7	6	6	11	15	16	20	7	21
Endogenous1	hsa-miR-3185	MIMAT0015065	20	11	15	13	12	9	11	14	14	7	13	20	6	12	16	13	17	12	20	17	14	18	15	9	20	13	10	9	10	17	25	11	9	16	20	17	13	5	16	8	16	20	21	27	23	19	26
Endogenous1	hsa-miR-3187-3p	MIMAT0015069	14	10	6	15	8	12	11	15	16	15	12	12	17	12	19	10	15	7	19	15	12	12	10	11	7	13	12	8	12	7	13	13	3	13	13	11	4	11	7	5	6	8	10	10	13	9	9
Endogenous1	hsa-miR-3190-5p	MIMAT0015073	9	12	16	12	9	5	13	13	6	12	5	9	12	3	15	5	8	7	17	14	8	14	16	7	6	4	4	8	10	7	9	10	3	10	11	7	10	5	12	7	6	6	5	12	5	10	10
Endogenous1	hsa-miR-3192	MIMAT0015076	4	10	10	6	1	8	8	5	8	6	5	6	9	6	10	4	8	9	11	7	5	3	7	5	7	11	6	10	6	6	8	5	4	2	7	10	7	13	4	6	2	6	7	7	15	4	11
Endogenous1	hsa-miR-3195	MIMAT0015079	33	13	37	28	28	33	22	22	27	52	22	7	30	13	5	11	16	20	2	54	10	3	74	28	7	27	17	7	36	6	15	7	17	17	22	13	15	41	20	8	18	12	11	10	14	8	21
Endogenous1	hsa-miR-3196	MIMAT0015080	12	9	10	10	17	7	6	8	15	15	14	31	4	13	9	11	14	15	9	48	9	11	25	24	12	17	11	16	14	17	14	4	8	19	17	21	14	8	13	5	14	7	23	13	16	14	22
Endogenous1	hsa-miR-3200-3p	MIMAT0015085	11	10	12	5	14	7	16	12	18	16	21	11	13	6	20	8	8	10	12	8	8	17	11	12	11	17	11	18	12	11	23	8	7	11	13	22	6	5	14	7	13	11	11	6	13	10	21
Endogenous1	hsa-miR-3605-5p	MIMAT0017981	12	15	9	10	7	10	8	12	11	6	6	11	9	19	10	7	16	7	12	9	9	12	11	10	9	12	8	8	9	16	10	8	4	13	15	5	8	11	11	12	3	9	8	7	11	4	8
Endogenous1	hsa-miR-3614-5p	MIMAT0017992	10	4	8	17	7	5	17	10	9	6	13	13	3	10	21	7	15	6	12	10	13	9	16	10	13	15	14	10	10	16	6	11	5	15	10	18	15	9	4	9	11	12	21	13	23	8	16
Endogenous1	hsa-miR-3676-3p	MIMAT0018100	21	18	18	14	24	12	21	25	46	30	11	7	4	4	7	7	10	10	12	11	6	8	7	5	12	11	6	3	9	3	12	9	9	6	5	9	9	6	5	3	4	39	15	8	15	9	26
Endogenous1	hsa-miR-3690	MIMAT0018119	17	20	15	18	17	20	16	20	14	13	22	17	12	9	24	11	29	14	25	15	12	22	19	10	19	21	15	18	9	21	28	8	10	15	25	20	20	17	14	12	11	14	27	16	28	15	22
Endogenous1	hsa-miR-3928	MIMAT0018205	3	7	4	3	4	8	10	2	9	12	8	8	1	5	11	3	6	2	5	6	4	6	10	1	10	8	5	4	5	4	10	7	6	3	8	9	9	4	8	1	7	8	5	10	16	7	11
Endogenous1	hsa-miR-3934	MIMAT0018349	15	12	13	12	17	11	19	14	14	19	17	15	6	4	11	13	14	8	16	11	9	19	13	9	11	9	13	8	8	16	18	8	11	11	23	20	8	12	17	5	13	15	17	15	16	11	25
Endogenous1	hsa-miR-4284	MIMAT0016915	7	8	19	11	8	10	11	9	20	9	33	15	5	6	6	2	7	8	8	8	8	5	13	12	6	10	4	8	15	14	18	6	7	4	18	12	8	3	11	6	17	15	8	16	7	6	28
Endogenous1	hsa-miR-4286	MIMAT0016916	164	95	184	65	117	118	278	198	383	290	543	3561	920	1341	223	1435	712	1372	271	3664	972	553	1029	942	891	533	394	188	4028	352	74	68	106	3641	2307	274	122	127	674	35	1056	112	408	90	64	36	211
Endogenous1	hsa-miR-4421	MIMAT0018934	7	12	11	15	17	9	13	18	12	8	19	12	9	9	18	14	18	10	17	12	15	7	16	17	11	31	13	14	14	12	25	18	13	16	19	28	8	17	9	6	9	17	31	18	16	16	31
Endogenous1	hsa-miR-4425	MIMAT0018940	8	7	3	7	9	3	6	4	4	7	5	6	5	2	7	4	8	12	5	6	0	5	1	1	4	10	2	3	5	3	7	1	6	1	8	6	2	5	5	4	6	5	4	7	12	7	5
Endogenous1	hsa-miR-4431	MIMAT0018947	16	9	18	21	10	13	18	15	13	11	12	6	8	14	21	11	14	13	23	12	10	12	15	5	12	12	4	11	9	11	15	9	12	11	14	16	9	12	12	9	8	13	11	13	12	6	10
Endogenous1	hsa-miR-4435	MIMAT0018951	6	7	8	6	6	3	7	6	5	2	6	8	2	6	5	3	5	2	11	4	7	4	12	4	4	1	7	2	11	6	7	10	4	4	7	13	6	5	2	4	4	10	2	7	10	7	13
Endogenous1	hsa-miR-4443	MIMAT0018961	63	40	44	36	70	63	75	95	111	92	63	63	44	35	34	43	46	36	66	38	36	57	65	34	43	28	21	26	38	27	60	37	40	43	51	38	39	32	30	27	35	55	61	38	72	47	62
Endogenous1	hsa-miR-4448	MIMAT0018967	19	24	11	23	19	23	21	26	44	26	42	15	11	13	12	10	24	14	30	17	23	17	21	18	29	20	8	18	11	10	21	10	15	31	23	29	39	14	23	6	22	14	29	8	29	21	53
Endogenous1	hsa-miR-4451	MIMAT0018973	24	8	10	16	19	7	18	13	16	17	12	9	12	6	10	9	5	5	12	10	3	8	8	12	6	15	7	7	9	9	7	9	9	8	8	11	11	8	8	5	7	8	11	3	11	13	21
Endogenous1	hsa-miR-4454	MIMAT0018976	98377	59774	38549	63419	151207	64014	99070	132878	222207	95126	94265	36109	87816	47292	31038	61715	66255	82877	54711	54617	74575	27230	18372	75868	88676	90704	35306	22524	103730	31088	73347	26754	43350	84830	62523	24061	22749	2233	40050	14844	57631	71999	31765	20438	48200	16108	67931
Endogenous1	hsa-miR-4455	MIMAT0018977	18	38	37	31	42	29	30	46	75	46	21	14	20	14	16	11	26	15	25	21	17	18	22	26	20	24	16	6	21	17	26	12	17	23	23	17	12	15	20	7	16	18	21	18	21	18	36
Endogenous1	hsa-miR-4458	MIMAT0018980	2	6	10	5	8	6	7	11	5	6	4	7	9	3	5	8	6	6	12	8	8	8	3	3	7	14	5	4	4	3	9	9	4	6	11	6	2	8	6	2	4	3	9	7	9	5	4
Endogenous1	hsa-miR-4461	MIMAT0018983	33	23	33	45	26	31	20	19	30	19	43	26	18	13	23	11	23	18	25	21	27	14	21	20	15	37	16	25	26	21	32	17	18	21	27	33	13	11	21	6	26	29	34	22	25	25	27
Endogenous1	hsa-miR-4484	MIMAT0019018	9	6	8	4	6	5	15	7	9	7	4	2	6	11	4	6	6	10	4	5	5	3	5	7	7	3	5	2	6	5	13	3	4	4	11	5	5	11	3	4	10	10	3	7	3	6	5
Endogenous1	hsa-miR-4485	MIMAT0019019	11	7	15	17	9	5	7	7	11	9	9	13	5	7	5	3	14	8	9	1	11	11	16	7	4	3	4	5	6	9	6	9	6	11	6	15	6	3	11	5	5	18	12	8	11	11	16
Endogenous1	hsa-miR-4488	MIMAT0019022	71	57	85	78	41	80	31	92	85	51	336	24	29	46	54	57	122	48	66	60	51	25	97	89	57	69	26	17	86	23	113	30	55	104	128	61	43	57	29	43	97	92	178	66	90	28	209
Endogenous1	hsa-miR-4508	MIMAT0019045	18	7	19	15	6	8	8	7	12	17	32	7	15	7	17	14	22	5	13	13	13	9	67	21	10	30	9	9	25	13	14	10	19	19	15	11	15	25	22	6	19	24	26	23	36	12	42
Endogenous1	hsa-miR-4516	MIMAT0019053	542	291	704	987	516	466	410	359	1645	1095	646	105	113	249	74	171	301	297	135	211	263	83	338	227	148	199	76	111	287	180	124	78	111	292	319	59	38	79	286	178	232	92	224	63	129	41	151
Endogenous1	hsa-miR-4521	MIMAT0019058	15	8	4	8	11	9	10	3	13	8	15	14	5	3	6	8	7	9	10	7	5	12	10	7	7	14	9	10	9	10	16	5	6	4	13	16	11	8	8	8	12	12	18	7	11	10	9
Endogenous1	hsa-miR-4531	MIMAT0019070	28	11	29	29	32	22	18	24	46	35	18	20	9	20	10	18	19	24	19	21	12	7	12	12	15	13	12	8	13	5	10	4	13	13	18	12	6	12	9	10	21	23	25	10	21	11	23
Endogenous1	hsa-miR-4532	MIMAT0019071	29	12	15	20	16	11	15	24	31	27	54	18	18	10	25	32	40	17	31	16	15	10	42	26	19	21	11	9	22	11	25	12	10	31	29	30	17	36	15	16	28	32	43	21	35	23	53
Endogenous1	hsa-miR-4647	MIMAT0019709	13	10	6	6	5	9	9	12	12	7	20	11	3	2	12	11	5	3	10	6	11	7	13	6	14	20	6	12	13	10	14	8	7	9	15	13	6	12	8	5	9	10	14	18	7	12	21
Endogenous1	hsa-miR-4741	MIMAT0019871	11	7	4	11	13	4	7	7	8	8	14	9	6	6	6	7	12	6	13	13	6	11	12	7	6	8	7	5	14	9	11	6	6	9	15	15	7	7	12	4	8	7	7	7	12	13	12
Endogenous1	hsa-miR-4792	MIMAT0019964	8	17	9	14	14	6	14	16	15	11	14	12	4	7	15	7	10	11	17	8	15	14	13	4	13	17	11	11	6	14	22	7	8	16	16	24	15	16	13	9	12	24	21	15	22	10	22
SpikeIn	ath-miR159a	MIMAT0000177	11	12	10	10	8	7	12	8	10	10	10	9	7	9	3	5	9	9	14	11	10	9	12	6	5	9	6	1	4	9	13	10	5	13	6	10	3	7	8	7	5	5	5	7	10	9	11
SpikeIn	cel-miR-248	MIMAT0000304	8	6	6	12	7	9	6	12	10	8	8	5	9	7	6	3	4	9	23	9	7	5	7	4	11	3	6	4	14	5	9	5	3	6	6	11	3	6	8	5	6	7	9	11	10	13	9
SpikeIn	cel-miR-254	MIMAT0000310	6	3	7	7	4	2	7	6	11	4	5	8	5	1	7	3	4	5	5	1	3	5	5	3	4	2	4	0	10	2	8	7	0	2	9	9	2	5	2	3	4	4	6	2	7	2	6
SpikeIn	osa-miR414	MIMAT0001330	18	18	15	21	17	17	12	14	23	23	20	18	8	7	8	14	11	10	9	14	9	13	9	4	12	15	11	9	10	12	19	7	10	14	10	8	8	8	8	5	12	13	21	12	15	15	15
SpikeIn	osa-miR442	MIMAT0001605	8	3	3	7	6	4	9	16	8	10	6	7	8	0	2	6	5	5	3	11	7	4	8	8	6	7	6	4	3	4	5	1	2	3	7	5	5	8	6	2	4	7	10	2	9	7	6
[truncated: 59 more columns]

## Sheet: Normalized_Data
Code Class	Code Class	Name	Accession	N1	N2	N3	N4	N5	N6	N7	N8	N9	N10	MPM1	MPM2	MPM3	MPM4	MPM5	MPM6	MPM7	MPM8	MPM9	MPM10	MPM11	MPM12	MPM13	MPM14	MPM14	MPM16	MPM17	MPM18	MPM19	MPM21	MPM22	MPM23	MPM24	MPM25	MPM26	MPM27	MPM28	MPM29	MPM30	MPM31	MPM32	MPM33	MPM34	MPM35	MPM36	MPM38
Positive	Positive	POS_A(128)	nmiR00813.1	16034	16559	20221	19874	16312	19005	16362	18054	16827	22042	17733	15038	13487	11882	9056	10506	11824	16132	13282	14545	10530	5972	14144	13534	8726	14920	10155	9086	14090	12884	13805	10328	14068	13831	16269	10779	6853	13672	14441	6814	13101	14512	15901	8835	14116	9998
Positive	Positive	POS_B(32)	nmiR00809.1	2846	3116	3631	3712	3032	3421	2795	3198	3191	3989	3156	2519	2550	2294	1641	2140	2338	2928	2558	2754	2236	979	2793	2583	1881	2994	1780	1934	2491	2386	2538	1864	2582	2823	3033	1675	1232	2484	2675	1332	2564	2650	3041	1857	2864	1837
Positive	Positive	POS_C(8)	nmiR00811.1	489	492	675	661	496	591	503	633	506	663	469	447	390	357	289	370	330	517	382	455	292	162	406	363	282	397	314	208	370	378	342	357	391	405	418	313	239	392	413	194	376	424	465	319	392	269
Positive	Positive	POS_D(2)	nmiR00822.1	211	184	251	217	247	202	203	238	226	279	193	150	180	138	141	153	166	202	185	187	155	87	192	176	138	219	136	111	180	183	184	155	172	180	223	134	105	154	194	113	190	222	233	119	187	153
Positive	Positive	POS_E(0.5)	nmiR00801.1	54	64	93	60	58	68	59	73	87	65	64	32	52	58	24	29	42	61	34	62	29	18	48	54	30	53	22	20	49	37	40	18	44	74	51	45	15	42	45	15	42	51	56	25	74	26
Positive	Positive	POS_F(0.125)	nmiR00825.1	20	21	21	20	21	24	25	23	23	27	24	17	16	9	22	20	21	15	17	17	13	16	15	16	6	30	17	15	22	16	24	15	14	12	16	30	7	15	19	8	14	22	26	16	21	20
Negative	Negative	NEG_A(0)	nmiR00810.1	21	14	11	20	17	9	11	15	24	20	10	18	11	9	8	13	12	10	13	17	12	5	13	16	11	14	11	5	14	17	7	18	13	10	21	10	5	12	11	8	12	6	10	6	11	11
Negative	Negative	NEG_B(0)	nmiR00828.1	30	22	32	30	21	35	28	39	33	35	21	25	20	21	23	15	25	33	24	32	18	17	24	19	21	34	16	12	25	14	20	18	21	16	27	26	14	26	28	23	20	19	24	12	31	15
Negative	Negative	NEG_C(0)	nmiR00803.1	6	12	16	13	7	7	12	14	9	20	14	11	9	11	6	9	12	9	15	10	9	9	17	17	9	15	8	6	9	20	12	10	8	13	11	13	5	17	18	9	14	14	10	11	11	9
Negative	Negative	NEG_D(0)	nmiR00823.1	11	13	15	12	6	5	8	3	10	13	11	15	9	8	14	11	14	9	15	16	6	9	17	3	6	7	11	6	6	12	12	11	8	8	16	6	9	16	15	5	13	13	6	15	9	3
Negative	Negative	NEG_E(0)	nmiR00827.1	16	19	10	19	15	13	18	10	11	19	21	16	10	5	18	6	13	11	19	12	5	12	13	13	8	12	4	8	6	7	17	6	11	13	19	11	6	14	6	3	12	12	23	13	15	9
Negative	Negative	NEG_F(0)	nmiR00805.1	14	14	22	10	20	20	16	19	7	23	18	13	9	14	16	18	11	8	12	15	9	13	17	14	9	22	14	12	22	12	19	13	14	17	15	21	6	9	18	4	12	16	12	18	15	10
Housekeeping	Housekeeping	ACTB	NM_001101.2	308	68	336	304	561	75	435	296	236	58	178	246	84	94	55	103	155	176	94	449	45	142	28	207	62	82	192	10	199	123	256	28	229	199	275	119	76	3	31	7	220	248	69	35	167	132
Housekeeping	Housekeeping	B2M	NM_004048.2	760	275	1347	1057	794	355	935	1335	584	242	170	1366	592	307	232	718	339	470	410	1607	54	72	73	681	528	227	384	45	370	405	779	351	651	730	288	241	634	26	164	49	679	775	290	338	530	405
Housekeeping	Housekeeping	GAPDH	NM_002046.3	215	95	230	222	367	88	233	158	250	70	124	161	109	116	133	105	159	178	55	313	44	109	54	343	46	175	125	13	103	94	314	44	144	255	408	112	62	10	59	9	111	401	52	27	157	125
Housekeeping	Housekeeping	RPL19	NM_000981.3	262	193	575	389	502	174	319	264	181	115	284	490	281	289	189	352	247	297	254	426	123	136	143	357	115	207	341	78	330	272	378	166	437	463	535	362	148	26	104	19	256	374	111	109	289	289
Housekeeping	Housekeeping	RPLP0	NM_001002.3	268	117	552	385	488	120	309	197	158	56	190	278	94	162	126	359	110	207	126	332	78	142	65	290	68	121	315	41	102	143	450	73	418	361	810	229	82	7	45	15	198	327	68	87	190	180
				N1	N2	N3	N4	N5	N6	N7	N8	N9	N10	MPM1	MPM2	MPM3	MPM4	MPM5	MPM6	MPM7	MPM8	MPM9	MPM10	MPM11	MPM12	MPM13	MPM14	MPM15	MPM16	MPM17	MPM18	MPM19	MPM21	MPM22	MPM23	MPM24	MPM25	MPM26	MPM27	MPM28	MPM29	MPM30	MPM31	MPM32	MPM33	MPM34	MPM35	MPM36	MPM38
Endogenous1	hsa-let-7a-5p	hsa-let-7a-5p	MIMAT0000062	10.7094	9.61058	10.7094	12.8518	10.7094	10.3509	10.3509	10.7094	11.1798	9.95641	11.1798	9.95641	10.7094	11.1798	9.61058	11.1798	11.1798	11.1798	10.7094	11.1798	10.7094	10.7094	7.52145	11.1798	10.7094	8.44899	10.7094	9.95641	9.95641	10.3509	10.3509	9.2903	11.1798	10.7094	10.7094	9.61058	9.61058	0	9.03062	8.30556	10.7094	9.95641	8.04686	8.63071	9.2903	9.61058
Endogenous1	hsa-let-7b-5p	hsa-let-7b-5p	MIMAT0000063	10.3509	11.1798	9.95641	11.1798	9.95641	11.1798	9.03062	9.61058	9.2903	10.3509	10.3509	10.3509	10.3509	10.7094	9.95641	9.95641	10.3509	10.3509	10.3509	9.61058	9.95641	9.95641	8.16249	10.3509	11.1798	8.30556	11.1798	11.1798	9.61058	10.7094	9.95641	10.7094	10.3509	9.95641	9.61058	9.2903	10.7094	9.61058	9.95641	12.8518	11.1798	10.3509	8.78768	9.95641	10.3509	10.7094
Endogenous1	hsa-let-7c	hsa-let-7c	MIMAT0000064	8.04686	8.16249	8.30556	7.67369	7.90555	9.61058	7.20529	7.47375	7.47375	8.04686	9.03062	8.44899	8.16249	8.63071	8.16249	8.16249	8.16249	8.16249	9.03062	7.38089	7.67369	8.04686	5.74151	7.77719	8.10468	4.62048	8.44899	9.61058	9.2903	8.04686	7.67369	7.67369	8.44899	7.90555	8.37728	7.47375	8.04686	0	7.38089	7.67369	8.16249	8.44899	6.84102	7.24693	8.04686	8.63071
Endogenous1	hsa-let-7d-5p	hsa-let-7d-5p	MIMAT0000065	6.76809	6.3429	6.61363	6.72352	6.91233	6.51632	6.28102	6.97332	6.91233	6.3429	6.61363	7.20529	6.67894	6.91233	6.25213	6.3429	5.90028	7.04672	6.61363	6.80456	6.47978	6.31196	5.00383	5.99176	6.61363	4.35716	6.03141	7.16701	6.16349	6.55286	6.67894	6.3429	7.38089	6.84102	6.97332	6.94282	5.86648	0	6.03141	5.0323	6.22323	6.4209	0	4.0121	0	0
Endogenous1	hsa-let-7e-5p	hsa-let-7e-5p	MIMAT0000066	6.97332	6.58325	7.28856	6.61363	7.12872	6.76809	6.67894	6.84102	7.28856	6.28102	6.67894	7.04672	6.84102	7.56915	5.54914	6.97332	8.78768	8.04686	6.76809	6.97332	6.67894	6.61363	0	7.04672	7.04672	4.72362	5.80291	6.97332	6.91233	5.57601	6.76809	5.00383	7.90555	7.67369	6.47978	0	2.85435	0	4.24177	0	6.97332	7.20529	0	0	4.35716	7.01002
Endogenous1	hsa-let-7f-5p	hsa-let-7f-5p	MIMAT0000067	6.84102	3.44225	6.4209	5.9521	6.61363	5.34473	5.80291	6.67894	6.55286	6.4209	6.76809	5.9521	5.52227	5.31204	0	5.40582	5.37527	6.03141	4.72362	6.67894	6.06025	1.86071	0	7.12872	6.55286	4.35716	3.12335	4.15084	5.86648	3.78732	4.89103	0	5.65233	6.61363	5.70988	0	0	0	0	0	5.31204	1.90432	0	0	0	0
Endogenous1	hsa-let-7g-5p	hsa-let-7g-5p	MIMAT0000414	8.63071	7.47375	8.78768	8.44899	8.44899	8.63071	8.16249	9.03062	8.30556	9.03062	8.16249	9.03062	8.30556	7.67369	7.24693	8.30556	8.04686	8.30556	8.04686	8.78768	8.16249	7.90555	0	8.30556	7.77719	6.97332	7.90555	7.67369	8.16249	7.28856	8.44899	5.00383	8.63071	8.63071	8.78768	6.4209	5.61417	0	7.28856	5.77314	7.72544	6.84102	6.31196	0	7.28856	8.04686
Endogenous1	hsa-let-7i-5p	hsa-let-7i-5p	MIMAT0000415	7.77719	7.77719	7.90555	8.16249	8.04686	8.04686	7.77719	7.77719	7.90555	8.30556	7.77719	7.47375	6.97332	6.61363	5.54914	6.22323	6.97332	7.47375	7.28856	7.28856	6.3429	5.92619	0	7.56915	7.20529	8.63071	6.16349	6.91233	6.4209	6.4209	7.28856	0	7.62142	8.04686	6.84102	0	5.16596	0	6.61363	6.76809	6.67894	5.99176	4.31791	0	6.45034	3.09114
Endogenous1	hsa-miR-1	hsa-miR-1	MIMAT0000416	0	0	0	1.41402	0	0	0	0	0.111106	0	0	0	0	0	0	0	0	0	0	0	3.93366	4.85228	0	0	0	0	0	0	4.62048	0	0	0	0	0	0	0	0	0	0	0	0	0	0	0	0	3.66431
Endogenous1	hsa-miR-7-5p	hsa-miR-7-5p	MIMAT0000252	0	0	0	0	0	0	0	0	0	0	0	0	0	0	0	0	0	0	0	0	0	0	0	0	0	0	0	0	0	0	0	0	0	0	0	0	0	0	0	0	0	0	0	0	0	0
Endogenous1	hsa-miR-9-5p	hsa-miR-9-5p	MIMAT0000441	0	0	0	0	0	0	0	0	0	0	0	0	0	0	0	0	0	0	0	0	0	0	0	0	0	0	0	5.57601	0	0	0	0	0	0	0	0	0	0	0	0	0	0	0	0	0	0
Endogenous1	hsa-miR-10a-5p	hsa-miR-10a-5p	MIMAT0000253	3.80306	3.61465	3.07461	2.92753	4.0121	5.12449	3.63818	4.76146	4.3964	3.56024	2.14644	4.442	5.20743	4.68578	0	6.16349	4.91815	5.06078	4.31791	4.442	4.15084	4.24177	5.12449	3.14566	4.35716	0	5.06078	6.61363	1.28907	5.31204	3.69044	0	6.61363	5.06078	6.3429	0	3.24296	0	4.54894	0	3.44225	3.73101	0	0	0	0
Endogenous1	hsa-miR-10b-5p	hsa-miR-10b-5p	MIMAT0000254	3.14566	0	2.14644	1.79777	3.07461	3.16797	3.19294	2.59886	1.93567	3.26802	0.802111	0	0	0	0	4.68578	0	0	0	0	0	0	0	0	0	0	5.16596	0	1.73748	0	0	0	0	0	0	0	1.49639	0	0	0	0	0	0	0	0	0
Endogenous1	hsa-miR-15a-5p	hsa-miR-15a-5p	MIMAT0000068	5.20743	3.44225	5.70988	5.31204	6.28102	4.06675	6.47978	5.52227	6.16349	5.34473	6.03141	6.55286	4.06675	5.49229	6.25213	4.68578	5.83267	5.16596	5.34473	6.16349	4.81352	5.92619	0	6.84102	6.06025	0	5.92619	3.42293	4.15084	5.68111	5.65233	4.51885	5.40582	5.70988	4.78749	0	4.20148	0	4.54894	5.68111	4.24177	3.73101	0	0	0	0
Endogenous1	hsa-miR-15b-5p	hsa-miR-15b-5p	MIMAT0000417	5.90028	3.78732	7.20529	7.04672	6.67894	5.06078	6.97332	5.77314	5.9521	5.4623	5.52227	5.34473	4.442	3.89568	0	4.51885	4.91815	6.97332	5.27935	6.28102	4.31791	3.83038	0	6.31196	2.9638	0	4.72362	0	2.47049	5.4623	5.09264	0	5.9521	4.54894	6.0891	0	0	0	4.24177	0	4.3964	6.4209	0	0	0	0
Endogenous1	hsa-miR-16-5p	hsa-miR-16-5p	MIMAT0000069	8.30556	6.84102	8.63071	8.30556	8.63071	7.77719	8.78768	8.44899	8.63071	7.90555	8.30556	7.90555	7.77719	7.90555	6.55286	7.38089	7.90555	8.78768	7.90555	8.44899	7.28856	6.91233	6.55286	8.04686	7.56915	6.87668	7.24693	6.67894	6.80456	7.90555	8.04686	6.03141	8.78768	8.16249	8.10468	4.81352	6.76809	0	7.01002	7.12872	8.04686	8.30556	7.01002	6.03141	7.38089	3.66431
Endogenous1	hsa-miR-18a-5p	hsa-miR-18a-5p	MIMAT0000072	0	0	0	0	0.517334	0	0.403152	0	0.310759	0	0	0	0	0	0	0	0	0	0	0	0	0	0	0	0	0	0	2.89127	0	0	0	0	0	0	0	0	0	0	0	0	0	0	0	0	0	0
Endogenous1	hsa-miR-18b-5p	hsa-miR-18b-5p	MIMAT0001412	0	0	0	0	0	0.972848	0	0	0.25176	0.543209	1.82311	0	0	0	0	0	0	0	0	0	0	0	0	0	0	0	0	1.95314	2.202	2.65684	0	0	0	0	0	0	0	0	0	0	0	0	0	0	0	0
Endogenous1	hsa-miR-19a-3p	hsa-miR-19a-3p	MIMAT0000073	0.488543	0	0	0	0	0	0	0	0.355627	0.482656	1.82311	0	0	0	0	0	0	0	0	2.31264	0	0	0	3.56024	0	0	0	0	0	0	0	0	0	0	0	0	2.22612	0	0	0	0	0	0	0	0	0
Endogenous1	hsa-miR-19b-3p	hsa-miR-19b-3p	MIMAT0000074	1.23972	0	1.1189	1.41402	3.07461	0	3.38549	1.97781	2.12226	1.97781	3.89568	2.45298	2.25022	2.45298	0	0	2.13435	3.29028	0	4.18255	1.27537	0	0	5.06078	1.90432	0	2.55929	0	0	0	0	0	2.16216	0	2.47049	0	0	0	0	0	0	0	0	0	0	0
Endogenous1	hsa-miR-20a-5p+hsa-miR-20b-5p	hsa-miR-20a-5p+hsa-miR-20b-5p	MIMAT0000075	3.93366	0	4.54894	3.77158	5.37527	2.47049	5.27935	4.51885	4.31791	4.31791	4.46538	4.29053	3.66431	5.65233	0	4.91815	5.37527	5.16596	4.3964	5.16596	3.85771	0	0	6.47978	5.37527	0	3.12335	0	3.31255	3.59113	2.03587	0	4.94527	5.31204	5.65233	0	0	0	0	0	1.87297	0	0	0	0	0
Endogenous1	hsa-miR-21-5p	hsa-miR-21-5p	MIMAT0000076	9.03062	8.63071	8.16249	8.78768	9.2903	8.78768	9.61058	10.3509	9.95641	9.2903	9.61058	8.63071	9.95641	9.2903	7.72544	9.2903	9.61058	9.61058	8.44899	9.95641	5.90028	0	0	10.7094	9.95641	9.61058	5.70988	0	6.97332	8.16249	9.61058	0	9.61058	9.61058	9.03062	0	6.91233	0	8.30556	8.16249	8.63071	8.63071	8.30556	0	9.03062	0
Endogenous1	hsa-miR-22-3p	hsa-miR-22-3p	MIMAT0000077	6.55286	7.67369	5.4623	6.03141	7.20529	6.16349	7.12872	7.12872	7.20529	6.22323	6.0891	6.47978	6.61363	6.97332	5.70988	5.12449	5.65233	6.28102	5.92619	6.55286	6.06025	5.65233	0	7.38089	7.67369	4.91815	6.0891	5.12449	5.77314	6.64629	6.97332	5.52227	7.62142	7.08772	6.76809	0	6.19336	0	6.4209	6.97332	6.16349	7.12872	0	5.90028	5.68111	0
Endogenous1	hsa-miR-23a-3p	hsa-miR-23a-3p	MIMAT0000078	8.78768	9.95641	7.67369	8.04686	8.16249	9.03062	8.30556	8.78768	8.44899	8.16249	8.44899	7.56915	8.78768	8.16249	8.44899	7.28856	7.08772	9.03062	7.77719	8.16249	8.30556	8.78768	6.16349	9.03062	7.47375	7.77719	9.03062	6.16349	7.67369	7.20529	8.78768	8.7092	6.76809	7.77719	7.77719	8.78768	8.16249	7.33473	7.84137	9.03062	7.28856	7.38089	5.20743	4.62048	7.52145	6.72352
Endogenous1	hsa-miR-23b-3p	hsa-miR-23b-3p	MIMAT0000418	6.03141	5.16596	5.16596	4.3964	3.26802	6.67894	5.16596	6.0891	5.40582	4.3964	6.55286	4.51885	5.34473	6.03141	0	5.4623	3.44225	6.45034	4.51885	5.65233	7.04672	7.28856	0	3.14566	4.0121	0	6.28102	1.52543	7.04672	5.80291	5.49229	0	6.12629	4.97455	5.0323	5.4623	0	0	4.97455	5.27935	5.49229	2.70733	0	0	0	0
Endogenous1	hsa-miR-23c	hsa-miR-23c	MIMAT0018000	0	0	0	0	0	0	0	0	0	0	0	0	0	0	0	0	0	0	0	0	0	0	0	0	0	0	0	0	0	0	0	0	0	0	0	0	0	0	0	0	0	0	0	0	0	0
Endogenous1	hsa-miR-24-3p	hsa-miR-24-3p	MIMAT0000080	6.19336	6.19336	5.77314	5.40582	5.70988	5.57601	5.68111	6.03141	6.4209	5.27935	5.57601	3.80306	4.94527	3.77158	0	4.0121	3.52935	5.27935	1.84846	5.57601	4.15084	5.00383	0	5.12449	3.56024	0	3.38549	0	5.00383	2.39789	4.2204	0	3.36737	4.26314	4.09293	0	0	0	0	0	2.62785	1.57271	0	0	0	0
Endogenous1	hsa-miR-25-3p	hsa-miR-25-3p	MIMAT0000081	6.0891	6.28102	7.12872	6.97332	6.97332	5.90028	7.04672	5.83267	5.90028	6.67894	6.16349	6.22323	5.12449	7.12872	7.56915	6.55286	6.16349	6.0891	6.16349	5.83267	5.9521	6.97332	7.08772	4.81352	6.06025	6.16349	6.67894	5.57601	5.34473	6.47978	6.55286	7.56915	6.67894	6.47978	7.67369	8.23403	7.28856	8.78768	6.67894	6.67894	6.4209	7.9762	7.20529	7.47375	6.97332	8.44899
Endogenous1	hsa-miR-26a-5p	hsa-miR-26a-5p	MIMAT0000082	7.67369	7.04672	6.76809	7.28856	6.4209	7.67369	6.76809	7.56915	7.04672	7.38089	6.84102	6.97332	6.3429	6.55286	0	5.57601	6.0891	5.90028	6.0891	6.61363	6.84102	5.24339	4.442	6.0891	5.90028	4.18255	5.27935	6.76809	7.20529	4.91815	5.57601	0	6.3429	6.3429	5.99176	0	0	0	4.81352	0	6.55286	4.3964	4.78749	4.0121	4.85228	0
Endogenous1	hsa-miR-26b-5p	hsa-miR-26b-5p	MIMAT0000083	5.4623	2.27433	5.57601	4.11912	5.52227	4.31791	5.90028	5.65233	4.94527	5.99176	6.47978	5.90028	5.40582	5.77314	0	5.83267	4.15084	4.97455	5.57601	5.16596	6.28102	5.34473	0	5.77314	6.45034	0	4.94527	5.99176	6.0891	5.92619	4.72362	0	6.12629	3.89568	4.09293	5.4623	1.49639	0	4.06675	0	4.62048	3.14566	5.20743	4.0121	5.27935	0
Endogenous1	hsa-miR-27a-3p	hsa-miR-27a-3p	MIMAT0000084	1.87297	0	0	0	0.644679	0	0.579329	1.16258	1.3039	0	1.34598	0	0	0	0	0	0	0	0	0	0	0	0	0	0	0	0	0	0	0	0	0	0	0	0	0	0	0	0	0	0	0	0	0	0	0
Endogenous1	hsa-miR-27b-3p	hsa-miR-27b-3p	MIMAT0000419	6.47978	6.06025	4.68578	4.26314	5.77314	6.03141	5.80291	6.3429	6.97332	4.94527	6.97332	4.51885	5.27935	5.40582	0	5.12449	4.58471	6.19336	4.03942	5.9521	7.12872	6.47978	0	4.68578	0	0	5.54914	0	6.55286	4.46538	5.00383	0	4.85228	5.43406	5.0323	0	0	0	0	5.43406	4.94527	0	0	0	0	0
Endogenous1	hsa-miR-28-3p	hsa-miR-28-3p	MIMAT0004502	3.07461	2.89127	1.75409	3.07461	3.38549	3.44225	3.31255	2.22612	3.16797	2.45298	1.00745	0	2.47049	0	0	0	1.90432	0	0	2.31264	2.76437	1.86071	0	0	2.14644	0	2.73585	0	3.05807	0	0	0	0	0	0	0	0	0	0	0	0	0	0	0	0	0
Endogenous1	hsa-miR-28-5p	hsa-miR-28-5p	MIMAT0000085	3.14566	2.27433	0	1.79777	4.06675	1.31873	3.83038	3.09114	3.83038	1.79777	1.82311	1.69726	1.19968	0	0	0	0	0	0	2.52364	3.66431	4.94527	0	0	0	0	0	0	2.9638	0	0	0	0	0	0	0	0	0	0	0	0	0	0	0	0	0
Endogenous1	hsa-miR-29a-3p	hsa-miR-29a-3p	MIMAT0000086	5.12449	5.43406	4.81352	4.68578	5.0323	5.27935	5.4623	6.4209	5.27935	5.77314	5.40582	5.70988	5.86648	6.16349	0	5.52227	5.24339	5.77314	5.4623	6.22323	6.22323	6.0891	0	6.4209	6.67894	6.72352	5.54914	6.4209	6.80456	6.64629	6.45034	5.00383	6.97332	7.47375	6.64629	7.56915	4.91815	0	6.76809	6.28102	5.0323	7.67369	0	4.0121	5.00383	5.00383
Endogenous1	hsa-miR-29b-3p	hsa-miR-29b-3p	MIMAT0000100	5.34473	4.0121	6.0891	4.54894	4.54894	4.11912	5.68111	6.76809	4.62048	7.12872	8.04686	8.78768	7.38089	9.03062	8.63071	7.90555	7.08772	7.90555	7.04672	8.04686	7.77719	8.16249	4.442	8.44899	9.03062	8.16249	7.67369	8.78768	8.30556	8.78768	9.03062	6.94282	9.2903	9.03062	8.10468	9.03062	7.38089	0	8.44899	7.20529	7.90555	8.78768	6.45034	7.04672	8.16249	7.52145
Endogenous1	hsa-miR-29c-3p	hsa-miR-29c-3p	MIMAT0000681	2.00248	0	0.799518	1.05401	1.27537	1.31873	3.38549	3.63818	1.73748	2.98305	3.66431	4.20148	3.09114	4.11912	0	3.77158	1.90432	4.09293	3.19294	3.69044	6.16349	5.92619	0	3.85771	5.54914	0	4.26314	0	5.70988	4.68578	3.48559	0	5.09264	4.3964	5.0323	0	0	0	4.54894	0	4.03942	2.22612	0	0	0	0
Endogenous1	hsa-miR-30a-5p	hsa-miR-30a-5p	MIMAT0000087	3.26802	3.44225	2.47049	1.52543	1.87297	3.50747	3.26802	3.78732	3.36737	3.16797	3.2179	4.91815	5.68111	6.0891	5.31204	5.77314	3.12335	3.78732	3.73101	4.54894	5.74151	5.77314	0	5.90028	6.97332	0	5.16596	4.15084	6.3429	4.54894	2.03587	0	3.83038	5.43406	5.0323	0	3.73101	7.33473	5.65233	4.58471	6.87668	4.78749	0	0	0	3.66431
Endogenous1	hsa-miR-30b-5p	hsa-miR-30b-5p	MIMAT0000420	5.00383	1.51091	5.00383	5.4623	4.62048	4.68578	4.62048	5.34473	5.06078	4.65313	5.00383	4.78749	3.80306	4.89103	0	0	3.52935	4.54894	2.89127	4.06675	4.58471	2.39789	0	4.89103	4.48876	0	3.38549	0.961996	5.61417	4.15084	4.58471	0	4.48876	4.20148	3.19294	0	0	0	0	0	4.85228	0	0	0	0	0
Endogenous1	hsa-miR-30c-5p	hsa-miR-30c-5p	MIMAT0000244	2.57907	0	2.37442	2.488	1.00745	3.26802	2.42543	3.05807	1.95314	2.37442	0.641642	0	0	0	0	0	0	0	0	0	0	0	0	0	0	0	0	0	2.202	0	0	0	0	0	0	0	0	0	0	0	0	0	0	0	0	0
Endogenous1	hsa-miR-30d-5p	hsa-miR-30d-5p	MIMAT0000245	3.2179	0	3.31255	3.2179	2.85435	3.38549	3.50747	3.31255	3.2179	3.63818	3.09114	5.40582	3.89568	4.97455	0	4.81352	1.21776	3.52935	3.03018	2.52364	4.31791	5.4623	5.31204	2.488	3.77158	0	3.93366	3.33996	5.24339	6.0891	5.34473	0	5.27935	4.97455	2.85435	0	0	0	5.16596	5.0323	5.9521	1.90432	0	0	0	0
Endogenous1	hsa-miR-30e-5p	hsa-miR-30e-5p	MIMAT0000692	2.35095	3.26802	2.47049	2.06926	1.60943	2.06926	2.57907	2.85435	1.40154	2.89127	3.80306	4.0121	4.18255	4.58471	0	3.77158	2.35095	3.93366	3.85771	3.52935	3.2179	0	5.54914	4.11912	5.83267	0	3.61465	5.43406	4.81352	4.76146	4.46538	0	4.54894	3.69044	4.2204	0	3.73101	0	4.97455	0	4.24177	5.54914	4.97455	6.0891	4.35716	3.66431
Endogenous1	hsa-miR-31-5p	hsa-miR-31-5p	MIMAT0000089	0	0	0	0	0.842087	0	1.3039	0	0.901694	0	0	0	0	0	0	0	0	0	0	0	0	0	0	0	0	0	0	0	0	0	0	0	0	0	0	0	0	0	0	0	0	0	0	0	0	0
Endogenous1	hsa-miR-32-5p	hsa-miR-32-5p	MIMAT0000090	0	0	0	0	0	0	0	0	0	0	0	0	0	0	0	0	0	0	0	0	0	0	0	1.43286	0	0	0	0	0	0	0	0	0	0	0	0	0	0	0	0	0	0	0	0	0	0
Endogenous1	hsa-miR-33a-5p	hsa-miR-33a-5p	MIMAT0000091	0	0	0	0	0	0	0	0	0	0	0	0	0	0	0	0	0	0	0	0	0	0	0	0	0	0	0	0	0	0	0	0	0	0	0	0	0	0	0	0	0	0	0	0	0	0
Endogenous1	hsa-miR-33b-5p	hsa-miR-33b-5p	MIMAT0003301	0	0	0	0	0	0	0	0	0	0	0	0	0	0	0	0	0	0	0	0	0	0	0	0	0	0	0	0	0	0	0	0	0	0	0	0	0	0	0	0	0	0	0	0	0	0
Endogenous1	hsa-miR-34a-5p	hsa-miR-34a-5p	MIMAT0000255	5.57601	4.81352	3.77158	4.97455	5.27935	4.54894	6.22323	5.9521	5.83267	5.0323	7.28856	5.57601	5.77314	5.83267	0	3.40361	4.76146	5.49229	3.40361	5.27935	1.27537	0	0	4.94527	4.89103	6.28102	3.78732	4.85228	4.89103	5.06078	0	0	5.52227	5.70988	2.47049	0	1.49639	0	4.81352	4.58471	4.18255	0	0	0	0	0
Endogenous1	hsa-miR-34b-3p	hsa-miR-34b-3p	MIMAT0004676	0	0	0	0	0	0	0	0	0	0	0	0	0	0	0	0	0	0	0	0	0	0	0	0	0	0	0	0	0	0	0	0	0	0	0	0	0	0	0	0	0	0	0	0	0	0
Endogenous1	hsa-miR-34c-3p	hsa-miR-34c-3p	MIMAT0004677	0	0	0	0	0	0	0	0	0	0	0	0	0	0	0	0	0	0	0	0	0	0	0	0	0	0	0	0	0	0	0	0	0	0	0	0	0	0	0	0	0	0	0	0	0	0
Endogenous1	hsa-miR-34c-5p	hsa-miR-34c-5p	MIMAT0000686	0	0	0	0	0	0	0	0	0	0	0	0	0	0	0	0	0	0	0	0	0	0	0	0	0	0	0	0	0	0	0	0	0	0	0	0	0	0	0	0	0	0	0	0	0	0
Endogenous1	hsa-miR-92a-3p	hsa-miR-92a-3p	MIMAT0000092	2.65684	0.727501	5.40582	3.31255	1.41402	3.93366	1.77593	2.55929	2.17787	3.44225	0.802111	0	0	2.89127	0	0	0	2.35095	0	2.73585	0	0	0	2.80936	0	0	0	0	0	0	0	0	0	0	0	0	0	0	0	0	0	0	0	0	0	0
Endogenous1	hsa-miR-92b-3p	hsa-miR-92b-3p	MIMAT0003218	0	0	0	0	0	0	0	0	0	0	0	0	0	0	0	0	0	0	0	0	0	0	0	0	0	0	0	0	0	0	0	0	0	0	0	0	0	0	0	0	0	0	0	0	0	3.09114
Endogenous1	hsa-miR-93-5p	hsa-miR-93-5p	MIMAT0000093	5.06078	3.14566	6.22323	5.83267	5.9521	4.48876	6.16349	5.12449	5.52227	5.57601	5.34473	5.4623	4.89103	6.45034	0	5.68111	6.28102	6.3429	4.94527	5.49229	4.94527	5.09264	4.15084	5.70988	5.0323	0	4.72362	4.62048	3.50747	5.80291	5.74151	0	5.83267	6.28102	7.16701	0	4.91815	0	5.43406	4.72362	4.31791	5.34473	0	5.00383	0	0
Endogenous1	hsa-miR-95	hsa-miR-95	MIMAT0000094	1.14357	0	1.94441	0.483897	0.400145	0	1.16258	0.961996	0	1.79777	0	3.61465	1.19968	2.80936	0	0	1.40154	0	0	0	0	1.86071	0	1.43286	3.85771	0	4.15084	0	0	0	3.97288	0	3.73101	4.20148	0	0	2.85435	0	0	0	0	0	0	0	0	0
Endogenous1	hsa-miR-96-5p	hsa-miR-96-5p	MIMAT0000095	0	0	0	0	0	0	0	0	0	0	0	0	0	0	0	0	0	0	0	0	0	0	0	0	0	0	0	0	0	0	0	0	0	0	0	0	0	0	0	0	0	0	0	0	0	0
Endogenous1	hsa-miR-98	hsa-miR-98	MIMAT0000096	4.442	0.837682	4.26314	3.69044	4.3964	4.24177	4.11912	4.2204	4.2204	4.2204	4.54894	3.73101	3.59113	3.89568	0	4.11912	4.31791	4.97455	0	4.76146	3.07461	2.39789	0	4.26314	3.56024	0	2.55929	0	4.46538	2.65684	2.45298	0	4.09293	4.31791	4.35716	0	0	0	0	0	0	0	0	0	0	0
Endogenous1	hsa-miR-99a-5p	hsa-miR-99a-5p	MIMAT0000097	7.38089	5.00383	5.90028	5.70988	6.06025	7.90555	5.9521	5.90028	5.77314	7.28856	8.78768	7.33473	5.4623	4.81352	6.03141	6.67894	5.77314	5.65233	7.47375	5.77314	6.61363	6.31196	7.67369	5.40582	5.4623	0	7.04672	7.56915	9.03062	5.68111	5.20743	4.78749	5.4623	5.16596	6.4209	5.4623	0	8.23403	5.9521	5.9521	5.90028	6.22323	0	5.90028	5.4623	4.35716
Endogenous1	hsa-miR-99b-5p	hsa-miR-99b-5p	MIMAT0000689	5.83267	5.52227	6.3429	6.0891	6.06025	7.12872	5.52227	5.57601	6.28102	5.70988	5.27935	6.4209	5.68111	6.67894	6.25213	6.91233	7.38089	7.28856	5.77314	4.85228	5.12449	6.22323	6.31196	4.06675	5.16596	5.24339	5.54914	6.22323	5.9521	4.91815	6.61363	5.27935	6.87668	6.03141	5.80291	7.33473	7.20529	0	6.0891	5.68111	5.65233	7.28856	0	6.58325	6.45034	6.45034
Endogenous1	hsa-miR-100-5p	hsa-miR-100-5p	MIMAT0000098	7.12872	7.90555	6.16349	6.16349	7.38089	7.28856	6.55286	7.38089	7.56915	6.84102	6.91233	8.30556	8.04686	8.44899	8.78768	6.80456	6.76809	7.56915	6.87668	7.67369	6.97332	7.56915	6.45034	7.20529	7.28856	7.28856	7.04672	5.83267	7.90555	9.03062	7.56915	8.44899	8.04686	8.44899	7.56915	6.0891	7.47375	9.2903	8.63071	8.78768	7.04672	6.28102	0	6.58325	4.35716	6.45034
Endogenous1	hsa-miR-101-3p	hsa-miR-101-3p	MIMAT0000099	0	0	0	0	0	0	0	0	0	0	0	0	0	0	0	0	0	0	0	0	0	0	0	0	0	0	0	0	0	0	0	0	0	0	0	0	0	0	0	0	0	0	0	0	0	0
Endogenous1	hsa-miR-103a-3p	hsa-miR-103a-3p	MIMAT0000101	0	0	0	0	0	0	0	0	0	0	0	0	0	0	0	0	0	0	0	0	0	0	0	0	0	0	0	0	0	0	0	0	0	0	0	0	0	0	0	0	0	0	0	0	0	0
Endogenous1	hsa-miR-105-5p	hsa-miR-105-5p	MIMAT0000102	0	0	0	0	0	0	0	0	0	0	0	0	0	0	0	0	0	0	0	0	0	0	0	0	0	0	0	0	0	0	0	0	0	0	0	0	0	0	0	0	0	0	0	0	0	0
Endogenous1	hsa-miR-106a-5p+hsa-miR-17-5p	hsa-miR-106a-5p+hsa-miR-17-5p	MIMAT0000103	4.18255	1.51091	5.16596	4.442	5.37527	3.50747	4.81352	4.442	4.26314	4.54894	4.94527	4.0121	3.66431	5.57601	0	4.91815	5.52227	5.49229	4.442	4.68578	5.57601	3.83038	0	6.67894	4.72362	0	4.54894	5.00383	4.0121	4.31791	4.2204	0	5.20743	4.85228	6.16349	0	3.73101	0	4.3964	0	3.07461	3.73101	0	0	0	0
Endogenous1	hsa-miR-106b-5p	hsa-miR-106b-5p	MIMAT0000680	1.70907	0	3.2179	1.97781	3.63818	1.591	3.69044	2.31264	2.87281	3.26802	4.62048	2.27433	3.09114	3.44225	0	4.68578	3.66431	4.18255	2.35095	4.31791	2.9638	3.66431	0	4.4192	5.65233	0	2.35095	0	1.95314	2.9638	2.73585	0	2.31264	3.46392	4.78749	0	1.49639	0	0	0	2.37442	0	0	0	0	0
Endogenous1	hsa-miR-107	hsa-miR-107	MIMAT0000104	4.48876	4.20148	5.34473	4.76146	4.442	4.62048	4.442	5.27935	5.00383	4.48876	4.81352	4.20148	3.2179	3.56024	0	0	5.00383	3.40361	3.85771	4.26314	3.50747	0	0	5.00383	0	0	0	0.961996	3.63818	0	4.2204	0	4.2204	3.56024	3.52935	0	0	0	0	0	3.26802	3.14566	0	0	0	0
Endogenous1	hsa-miR-122-5p	hsa-miR-122-5p	MIMAT0000421	0	0	0	0	0	0	0	0	0	0	0	0	0	0	0	0	0	0	0	0	0	0	0	0	0	0	0	0	0	0	0	0	0	0	0	0	0	0	0	0	0	0	0	0	0	0
Endogenous1	hsa-miR-124-3p	hsa-miR-124-3p	MIMAT0000422	0	0	0	0	0	0	0	0	0	0	0	0	0	0	0	0	0	0	0	0	0	0	0	0	0	0	0	0	0	0	0	0	0	0	0	0	0	0	0	0	0	0	0	0	0	0
Endogenous1	hsa-miR-125a-3p	hsa-miR-125a-3p	MIMAT0004602	0	0	0	0	0	0	0	0	0.102551	0	0	0	0	0	0	0	0	0	0	0	0	0	0	0	0	0	0	0	0	0	0	0	0	0	0	0	0	0	0	0	0	0	0	0	0	0
Endogenous1	hsa-miR-125a-5p	hsa-miR-125a-5p	MIMAT0000443	5.77314	5.9521	7.04672	6.72352	7.47375	6.97332	6.0891	6.16349	6.76809	6.0891	5.06078	6.84102	6.12629	7.47375	5.90028	6.80456	7.77719	7.20529	5.40582	6.3429	5.00383	4.06675	5.43406	5.57601	5.9521	5.90028	5.34473	5.12449	5.40582	5.40582	6.25213	6.03141	7.20529	6.4209	5.31204	0	5.61417	0	5.31204	0	6.47978	6.72352	0	5.34473	3.78732	3.09114
Endogenous1	hsa-miR-125b-5p	hsa-miR-125b-5p	MIMAT0000423	11.1798	10.7094	10.3509	10.3509	9.61058	12.8518	9.2903	11.1798	10.3509	10.7094	10.7094	11.1798	11.1798	10.3509	10.3509	10.3509	10.7094	10.7094	11.1798	10.7094	10.3509	10.3509	9.2903	9.95641	10.3509	9.95641	10.3509	10.7094	12.8518	11.1798	10.7094	10.3509	10.7094	10.3509	10.3509	10.3509	10.3509	12.8518	10.7094	10.7094	9.61058	10.7094	8.63071	10.3509	9.95641	9.95641
Endogenous1	hsa-miR-126-3p	hsa-miR-126-3p	MIMAT0000445	9.2903	8.30556	9.03062	9.03062	10.3509	8.44899	9.95641	9.2903	9.61058	8.78768	7.56915	9.2903	9.03062	8.30556	6.97332	8.44899	7.47375	7.12872	9.2903	8.30556	8.04686	7.77719	0	9.2903	6.3429	6.72352	8.63071	7.38089	8.04686	7.47375	7.20529	7.77719	7.77719	6.91233	7.04672	7.33473	7.04672	0	7.20529	7.90555	9.2903	5.80291	7.01002	0	7.67369	7.16701
Endogenous1	hsa-miR-127-3p	hsa-miR-127-3p	MIMAT0000446	4.54894	7.20529	2.37442	5.09264	5.65233	4.97455	4.54894	4.81352	5.4623	4.06675	3.0023	0	3.50747	0	0	0	3.40361	3.29028	0	3.46392	0	0	0	0	0	5.52227	0	5.77314	0	0	0	0	3.10725	2.62785	0	0	0	0	0	0	0	4.78749	0	0	0	0
Endogenous1	hsa-miR-127-5p	hsa-miR-127-5p	MIMAT0004604	0	0	0	0	0	0	0	0	0.118512	0	0	0	0	0	0	0	0	0	0	0	0	0	0	0	0	0	0	0	0	0	0	0	0	0	0	0	0	0	0	0	0	0	0	0	0	0
Endogenous1	hsa-miR-128	hsa-miR-128	MIMAT0000424	0.403152	0	0	0.889661	0.842087	0	0	0.961996	0.995576	1.02624	0	0	0	0	0	0	0	0	0	0	0	0	0	0	0	0	0	0	0	0	0	0	0	0	0	0	0	0	0	0	0	0	0	0	0	0
Endogenous1	hsa-miR-129-2-3p	hsa-miR-129-2-3p	MIMAT0004605	0	0	0	0	0	0	0	0	0	0	0	0	0	0	0	0	0	0	0	0	0	0	0	0	0	0	0	0.961996	0	0	0	0	0	0	0	0	0	0	0	0	0	0	0	0	0	0
Endogenous1	hsa-miR-129-5p	hsa-miR-129-5p	MIMAT0000242	0	0	0	0	0	0	0	0	0	0	0	0	0	0	0	0	0	0	0	0	0	0	0	0	0	0	0	0	0	0	0	0	0	0	0	0	0	0	0	0	0	0	0	0	0	0
Endogenous1	hsa-miR-130a-3p	hsa-miR-130a-3p	MIMAT0000425	6.4209	6.58325	6.28102	5.90028	6.84102	6.91233	6.3429	6.91233	6.84102	6.76809	8.63071	8.16249	7.47375	8.78768	7.38089	8.04686	7.67369	7.77719	6.67894	6.91233	6.91233	7.67369	7.90555	7.67369	7.90555	5.52227	7.24693	5.12449	7.38089	8.30556	8.63071	6.58325	9.03062	8.30556	8.63071	7.20529	5.86648	0	7.84137	6.91233	7.20529	9.03062	0	7.56915	5.68111	6.0891
Endogenous1	hsa-miR-130b-3p	hsa-miR-130b-3p	MIMAT0000691	0	0	0	0	0.579329	0	0.403152	0	0.584847	0.821193	0.641642	0	0	0	0	0	1.591	0	0	0	0	0	4.15084	0	0	0	0	1.52543	0	0	1.69726	0	0	0.889661	0	0	0	0	0	0	0	2.22612	0	0	0	0
Endogenous1	hsa-miR-132-3p	hsa-miR-132-3p	MIMAT0000426	3.36737	3.44225	3.59113	4.89103	3.85771	2.9638	3.50747	3.36737	4.11912	4.26314	4.3964	3.0023	2.9638	2.68209	0	2.70733	4.24177	3.69044	3.73101	3.93366	0	3.24296	0	3.97288	2.42543	0	3.78732	8.30556	1.49639	0	0	0	3.36737	3.36737	0	0	0	0	0	5.20743	0	0	0	0	0	0
Endogenous1	hsa-miR-133a	hsa-miR-133a	MIMAT0000427	0	0	0	3.52935	0	0	0	0	0.111106	0	0	0	0	0	0	0	0	0	0	0	4.31791	4.48876	0	0	0	0	0	0	4.54894	0	0	0	0	0	0	0	0	0	0	0	0	0	0	0	0	5.92619
Endogenous1	hsa-miR-133b	hsa-miR-133b	MIMAT0000770	0	0	0	0	0	0	0	0	0	0	0	0	0	0	0	0	0	0	0	0	0	0	0	0	0	0	0	0	0	0	0	0	0	0	0	0	0	0	0	0	0	0	0	0	0	0
Endogenous1	hsa-miR-134	hsa-miR-134	MIMAT0000447	0	0	0	0	0.351606	0	0	0	0.18119	0	0.24114	0	1.73748	0	5.31204	0	0	0	0	0	0	0	0	1.86071	2.00248	0	0	0	0	0	2.03587	0	0	1.75409	0	0	3.24296	0	0	0	0	0	0	0	0	3.66431
Endogenous1	hsa-miR-135a-5p	hsa-miR-135a-5p	MIMAT0000428	0	0	0	0	0	0	0	0	0	0	0	0	0	0	0	0	0	0	0	0	0	0	0	0	0	0	0	0	0	0	0	0	0	0	0	0	0	0	0	0	0	0	0	0	0	0
Endogenous1	hsa-miR-135b-5p	hsa-miR-135b-5p	MIMAT0000758	0	0	1.51091	0	1.1189	0	0	0	0.64316	0.641642	3.59113	0	0	0	0	2.488	0	0	0	0	1.27537	0	0	0	3.24296	0	0	0	0	0	0	0	0	0.889661	0	0	0	0	0	0	0	0	0	0	0	0
Endogenous1	hsa-miR-136-5p	hsa-miR-136-5p	MIMAT0000448	0	0	0	0	0	0	0	0	0.433053	0	1.51091	0	0	0	0	0	0	0	0	0	0	0	0	0	0	0	0	0.961996	0	0	0	0	0	0	0	0	0	0	0	0	0	0	0	0	0	0
Endogenous1	hsa-miR-137	hsa-miR-137	MIMAT0000429	0	0	0	0	0	0	0	0	0	0	0	0	0	0	0	0	0	0	0	0	0	0	0	0	0	0	0	0	0	0	0	0	0	0	0	0	0	0	0	0	0	0	0	0	0	0
Endogenous1	hsa-miR-138-5p	hsa-miR-138-5p	MIMAT0000430	0	0	0	0	0	0	0	0	0	0	0	0	0	0	0	0	0	0	0	0	0	0	0	0	0	0	0	0	0	0	0	0	0	0	0	0	0	0	0	0	0	0	0	0	0	0
Endogenous1	hsa-miR-139-3p	hsa-miR-139-3p	MIMAT0004552	0	0	0	0	0	0	0	0	0	0	0	0	0	0	0	0	0	0	0	0	0	0	0	0	0	0	0	0	0	0	0	0	0	0	0	0	0	0	0	0	0	0	0	0	0	0
Endogenous1	hsa-miR-139-5p	hsa-miR-139-5p	MIMAT0000250	0	0	0	0	0	0	0	0	0	0	0	0	0	0	0	0	0	0	0	0	0	0	0	0	0	0	0	0	0	0	0	0	0	0	0	0	0	0	0	0	0	0	0	0	0	0
Endogenous1	hsa-miR-140-3p	hsa-miR-140-3p	MIMAT0004597	0	0	0	0	0	0	0	0	0	0	0	0	0	0	0	0	0	0	0	0	0	0	0	0	0	0	0	0	0	0	0	0	0	0	0	0	0	0	0	0	0	0	0	0	0	0
Endogenous1	hsa-miR-140-5p	hsa-miR-140-5p	MIMAT0000431	3.42293	1.21776	1.94441	2.45298	4.18255	0	3.83038	3.44225	3.77158	2.57907	4.76146	2.68209	2.62785	3.56024	0	3.31255	2.03587	3.05807	3.31255	2.73585	1.43286	0	0	3.77158	3.24296	0	0	0	0	0	0	0	3.36737	2.25022	0	0	0	0	0	0	0	0	0	0	0	0
Endogenous1	hsa-miR-141-3p	hsa-miR-141-3p	MIMAT0000432	0	0	0	0	0	0	0	0	0	0	0	0	0	0	0	0	0	0	0	0	4.81352	0	6.84102	0	0	0	4.3964	0	0	0	0	0	0	0	0	0	0	0	0	0	0	0	0	0	0	0
Endogenous1	hsa-miR-142-3p	hsa-miR-142-3p	MIMAT0000434	6.3429	4.3964	8.04686	6.91233	5.90028	4.18255	7.90555	8.04686	6.0891	7.77719	5.80291	7.67369	7.28856	6.22323	7.24693	7.56915	6.67894	6.67894	7.67369	9.03062	4.48876	5.40582	0	7.90555	8.63071	5.52227	6.91233	4.48876	6.28102	6.80456	7.38089	8.16249	7.08772	7.20529	5.99176	6.64629	7.12872	0	6.84102	6.84102	6.76809	5.54914	7.42732	6.72352	7.04672	7.38089
Endogenous1	hsa-miR-142-5p	hsa-miR-142-5p	MIMAT0000433	0	0	0	0	0	0	0	0	0	0	0	0	0	0	0	0	0	0	0	0	0	0	0	0	0	0	0	0	0	0	0	0	0	0	0	0	0	0	0	0	0	0	0	0	0	0
Endogenous1	hsa-miR-143-3p	hsa-miR-143-3p	MIMAT0000435	7.56915	7.56915	6.55286	6.3429	7.67369	7.04672	7.47375	7.04672	8.78768	6.55286	5.20743	4.0121	5.86648	2.14644	0	4.06675	6.61363	5.77314	5.65233	5.0323	9.61058	9.03062	6.16349	5.52227	4.89103	7.38089	4.89103	2.89127	8.78768	4.91815	4.89103	0	3.10725	4.11912	3.40361	0	0	0	4.54894	6.47978	6.31196	6.4209	7.77719	0	6.55286	0
Endogenous1	hsa-miR-144-3p	hsa-miR-144-3p	MIMAT0000436	0	0	3.42293	0.889661	2.68209	0	2.98305	0	0	0	0	0	1.90432	0	6.67894	4.51885	1.90432	0	4.72362	0	4.03942	5.52227	0	3.80306	0	0	2.92753	0	0	5.31204	0	7.08772	0	0	0	0	0	0	0	5.12449	0	1.57271	0	0	0	0
Endogenous1	hsa-miR-145-5p	hsa-miR-145-5p	MIMAT0000437	9.95641	10.3509	9.2903	8.63071	8.78768	9.95641	8.44899	8.63071	10.7094	8.44899	7.04672	7.77719	8.44899	6.76809	0	7.67369	8.63071	8.63071	8.16249	7.77719	11.1798	11.1798	0	6.61363	3.31255	6.45034	8.04686	7.04672	10.7094	7.04672	5.74151	6.58325	6.4209	6.0891	6.25213	6.4209	5.16596	0	6.55286	9.61058	8.44899	2.70733	5.92619	5.34473	5.68111	0
Endogenous1	hsa-miR-146a-5p	hsa-miR-146a-5p	MIMAT0000449	4.11912	1.51091	3.48559	3.63818	1.87297	2.13435	5.40582	6.28102	3.52935	5.52227	0.310759	3.29028	4.18255	0	0	4.442	3.12335	2.59886	4.2204	6.4209	2.14644	0	0	3.14566	5.77314	0	3.38549	0	3.31255	3.38549	2.73585	0	0	2.25022	0	0	0	0	0	0	1.87297	0	0	0	0	0
Endogenous1	hsa-miR-146b-3p	hsa-miR-146b-3p	MIMAT0004766	0	0	0	0	0	0	0	0	0	0	0	0	0	0	0	0	0	0	0	0	0	0	0	0	0	0	0	0	0	0	0	0	0	0	0	0	0	0	0	0	0	0	0	0	0	0
Endogenous1	hsa-miR-146b-5p	hsa-miR-146b-5p	MIMAT0002809	2.9638	0	3.52935	3.07461	1.60943	0	2.57907	3.59113	2.27433	4.81352	0.400145	1.90432	1.19968	0	0	0	0	0	0	3.69044	0	0	0	3.56024	0	0	0	5.90028	0	0	3.69044	0	0	1.75409	0	0	0	0	0	0	0	0	0	0	0	0
Endogenous1	hsa-miR-147a	hsa-miR-147a	MIMAT0000251	0	0	0	0	0	0	0	0	0	0	0	0	0	0	0	0	0	0	0	0	0	0	0	0	0	0	0	0	0	0	0	0	0	0	0	0	0	0	0	0	0	0	0	0	0	0
Endogenous1	hsa-miR-147b	hsa-miR-147b	MIMAT0004928	0	0	0	0	0	0	0	0	0	0	0	0	0	0	0	0	0	0	0	0	0	0	0	0	0	0	0	0	0	0	0	0	0	0	0	0	0	0	0	0	0	0	0	0	0	0
Endogenous1	hsa-miR-148a-3p	hsa-miR-148a-3p	MIMAT0000243	5.70988	4.76146	4.46538	5.61417	6.16349	4.89103	6.4209	6.55286	6.47978	5.99176	6.3819	6.91233	6.22323	6.45034	0	5.90028	4.76146	6.45034	6.03141	5.90028	3.50747	3.46392	0	5.34473	4.442	0	6.28102	3.59113	3.85771	6.25213	7.47375	0	7.08772	4.62048	7.47375	7.08772	0	0	6.31196	6.61363	5.16596	0	4.31791	0	0	0
Endogenous1	hsa-miR-148b-3p	hsa-miR-148b-3p	MIMAT0000759	3.42293	3.26802	2.68209	2.76437	3.26802	3.09114	3.59113	3.40361	3.26802	2.70733	2.59886	3.29028	2.9638	0	0	1.95314	2.76437	3.61465	1.66256	2.9638	1.69726	0	0	3.40361	2.14644	0	0	1.52543	2.9638	3.46392	3.03018	0	3.59113	2.70733	3.40361	0	2.22612	0	0	0	1.87297	0	0	0	0	0
Endogenous1	hsa-miR-149-5p	hsa-miR-149-5p	MIMAT0000450	0.403152	2.27433	0.901694	0.599028	0.644679	1.06298	0	0.740446	0	0.641642	1.00745	1.90432	0	2.14644	0	0	2.57907	2.39789	1.41402	0	2.00248	0	0	1.60943	0	0	0	0	0	0	0	0	0	0	0	0	0	0	0	0	1.87297	0	0	0	0	3.66431
Endogenous1	hsa-miR-150-5p	hsa-miR-150-5p	MIMAT0000451	8.44899	6.91233	12.8518	7.90555	6.76809	9.2903	7.56915	9.95641	6.67894	11.1798	3.0023	8.04686	8.63071	7.38089	9.03062	9.03062	6.55286	6.19336	8.78768	9.2903	5.43406	6.72352	0	6.91233	8.30556	0	7.77719	3.59113	6.61363	7.12872	7.90555	7.20529	7.47375	5.83267	5.80291	8.23403	8.44899	0	7.56915	8.44899	7.72544	5.06078	7.90555	8.30556	8.78768	9.2903
Endogenous1	hsa-miR-151a-3p	hsa-miR-151a-3p	MIMAT0000757	1.60943	0.727501	0	1.79777	2.57907	0	1.70907	1.51091	2.00248	1.49639	0.802111	0	0	2.27433	0	0	0	0	0	0	0	0	4.15084	0	0	0	0	0	0	0	0	0	0	0	0	0	0	0	0	0	0	0	0	0	0	0
Endogenous1	hsa-miR-151a-5p	hsa-miR-151a-5p	MIMAT0004697	2.16216	2.27433	0	1.70907	2.12226	1.86071	2.14644	1.87297	2.27433	2.25022	2.70733	0	1.47405	3.09114	0	0	0	2.13435	1.41402	0	0	2.39789	0	0	0	0	0	0	0	3.78732	0	0	2.16216	0	0	0	0	0	0	0	0	0	0	0	0	0
Endogenous1	hsa-miR-151b	hsa-miR-151b	MIMAT0010214	0	0	0	0	0	0	0	0	0	0	0	0	0	0	0	0	0	0	0	0	0	0	0	0	0	0	0	0	0	0	0	0	0	0	0	0	0	0	0	0	0	0	0	0	0	0
Endogenous1	hsa-miR-152	hsa-miR-152	MIMAT0000438	2.73585	2.89127	0	1.33235	2.76437	1.41402	1.93567	2.68209	3.31255	0.543209	1.00745	0	0	0	0	0	0	0	0	0	0	0	0	0	0	0	0	0	1.73748	0	0	0	0	0.889661	0	0	0	0	0	0	0	0	0	0	0	0
Endogenous1	hsa-miR-153	hsa-miR-153	MIMAT0000439	0	0	0	0	0	0	0	0	0	0	0	0	0	0	0	0	0	0	0	0	0	0	0	0	0	0	0	0	0	0	0	0	0	0	0	0	0	0	0	0	0	0	0	0	0	0
Endogenous1	hsa-miR-154-5p	hsa-miR-154-5p	MIMAT0000452	2.16216	0.727501	0	1.60943	1.69726	0	2.42543	1.33235	2.55929	0.641642	0.24114	0	0	0	0	0	0	0	0	0	0	0	0	0	0	0	0	0	0	0	0	0	0	0	0	0	0	0	0	0	0	0	0	0	0	0
Endogenous1	hsa-miR-155-5p	hsa-miR-155-5p	MIMAT0000646	4.3964	5.16596	5.83267	5.09264	5.0323	4.81352	3.77158	5.70988	4.06675	5.65233	4.0121	1.90432	6.03141	4.4192	0	5.99176	5.9521	4.62048	6.4209	7.04672	4.31791	0	7.20529	5.4623	7.38089	6.61363	0	4.31791	4.46538	5.52227	6.45034	6.76809	4.35716	6.22323	6.25213	0	6.3429	7.67369	5.57601	5.57601	6.06025	6.97332	7.56915	4.0121	6.31196	0
Endogenous1	hsa-miR-181a-5p	hsa-miR-181a-5p	MIMAT0000256	7.04672	8.44899	6.91233	7.56915	7.28856	7.56915	7.38089	7.20529	7.67369	6.47978	7.16701	6.12629	7.20529	7.28856	8.04686	7.20529	8.30556	7.67369	7.38089	7.56915	5.43406	6.72352	7.28856	7.47375	6.76809	7.67369	7.38089	7.28856	7.28856	7.38089	6.16349	8.30556	6.87668	6.76809	6.91233	6.0891	7.90555	0	7.12872	8.04686	7.47375	3.14566	0	7.38089	7.77719	7.67369
Endogenous1	hsa-miR-181b-5p+hsa-miR-181d	hsa-miR-181b-5p+hsa-miR-181d	MIMAT0000257	1.14357	1.51091	1.51091	2.57907	2.27433	2.55929	2.14644	2.17787	3.0023	1.591	1.82311	0	2.9638	3.48559	0	0	4.76146	2.59886	0	0	0	0	0	2.00248	0	0	0	0	1.95314	0	0	0	0	0	0	0	0	0	0	0	2.37442	0	0	0	0	0
Endogenous1	hsa-miR-181c-5p	hsa-miR-181c-5p	MIMAT0000258	0	0	0	0	0	0	0.483897	0	0.552037	0	1.00745	0	0	0	0	0	0	0	0	0	0	0	0	0	0	0	0	0	0	0	0	0	0	0	0	0	0	0	0	0	0	0	0	0	0	0
Endogenous1	hsa-miR-182-5p	hsa-miR-182-5p	MIMAT0000259	0	0	0	0	0	0	0	0	0	0	1.51091	0	0	0	0	0	0	0	0	0	0	0	0	0	0	0	0	0	0	0	0	0	0	0	0	0	0	0	0	0	0	0	0	0	0	0
Endogenous1	hsa-miR-183-5p	hsa-miR-183-5p	MIMAT0000261	0	0	0	0	0	0	0	0	0	0	0.520934	0	0	0	0	0	0	0	0	0	0	0	0	1.60943	0	0	0	0	0	0	0	0	0	0	0	0	0	0	0	0	0	0	0	0	0	0
Endogenous1	hsa-miR-184	hsa-miR-184	MIMAT0000454	0	0	0	0	0	0	0	0	0	0	0	0	0	0	0	0	0	0	0	0	0	0	0	0	0	0	0	0	0	0	0	0	0	0	0	0	0	0	0	0	0	0	0	0	0	0
Endogenous1	hsa-miR-185-5p	hsa-miR-185-5p	MIMAT0000455	1.77593	0	1.75409	1.52543	2.89127	0.972848	2.80936	2.12226	1.40154	1.87297	0	0	0	0	0	0	0	0	0	0	0	0	0	0	0	0	0	0	0	0	0	0	0	0	0	0	0	0	0	0	0	0	0	0	0	0
Endogenous1	hsa-miR-186-5p	hsa-miR-186-5p	MIMAT0000456	2.57907	0.837682	2.59886	3.31255	2.98305	2.59886	2.89127	3.69044	2.76437	3.77158	2.37442	3.0023	1.73748	2.80936	0	0	0	2.17787	0	0	0	0	0	2.00248	0	0	0	2.55929	3.80306	0	0	0	3.44225	0	3.40361	0	0	0	0	0	0	0	0	0	0	0
Endogenous1	hsa-miR-187-3p	hsa-miR-187-3p	MIMAT0000262	0	0	0	0	0	0	0	0	0.704837	0	0	0	0	0	0	0	0	0	0	0	0	1.86071	0	0	0	0	0	0	3.19294	0	0	0	0	0	0	0	5.61417	0	0	0	0	0	0	0	0	0
Endogenous1	hsa-miR-188-3p	hsa-miR-188-3p	MIMAT0004613	0	0	0	0	0	0	0	0	0	0	0	0	0	0	0	0	0	0	0	0	0	0	0	0	0	0	0	0	0	0	0	0	0	0	0	0	0	0	0	0	0	0	0	0	0	0
Endogenous1	hsa-miR-188-5p	hsa-miR-188-5p	MIMAT0000457	0	2.27433	0	0.552037	0	0	0.579329	0	0	0.821193	0	3.14566	0	0	5.31204	0	0	0	2.09576	0	0	4.48876	3.78732	1.77593	0	0	4.46538	4.94527	0	3.14566	0	5.52227	0	1.55442	2.47049	5.4623	3.24296	6.51632	0	0	0	2.70733	4.31791	0	4.72362	6.28102
Endogenous1	hsa-miR-190a	hsa-miR-190a	MIMAT0000458	0	0	0	0	0	0	0	0	0	0	0	0	0	0	0	0	0	0	0	0	0	0	0	0	0	0	0	0	0	0	0	0	0	0	0	0	0	0	0	0	0	0	0	0	0	0
Endogenous1	hsa-miR-190b	hsa-miR-190b	MIMAT0004929	0	0	0	0	0	0	0	0	0	0	0	0	0	0	0	0	0	0	0	0	0	0	0	0	0	0	0	0	0	0	0	0	0	0	0	0	0	0	0	0	0	0	0	0	0	0
Endogenous1	hsa-miR-191-5p	hsa-miR-191-5p	MIMAT0000440	6.19336	6.76809	6.47978	7.20529	6.55286	6.4209	6.91233	6.61363	6.22323	6.16349	7.47375	6.64629	6.4209	6.84102	6.80456	6.28102	6.3819	5.9521	6.47978	6.47978	5.74151	7.12872	6.31196	5.20743	5.0323	6.3429	6.76809	6.28102	5.86648	6.16349	8.16249	6.94282	5.70988	7.08772	7.28856	7.08772	6.97332	0	7.01002	6.4209	5.74151	6.72352	5.52227	5.74151	6.76809	6.91233
Endogenous1	hsa-miR-192-5p	hsa-miR-192-5p	MIMAT0000222	0.543209	1.51091	0.799518	0.684297	0	0	0	0	0	0	0	0	1.47405	0	0	0	0	0	1.84846	0	1.69726	4.24177	0	0	2.68209	4.18255	2.92753	0	0	3.78732	2.03587	6.03141	2.47049	0.889661	2.47049	0	3.24296	6.97332	0	0	1.87297	0	4.31791	4.62048	0	5.34473
Endogenous1	hsa-miR-193a-3p	hsa-miR-193a-3p	MIMAT0000459	0.361954	0	0	0	0.517334	0	0	0	0.517334	0	0.641642	0	0	0	0	0	0	0	0	0	0	0	0	0	2.14644	0	0	0	0	0	3.03018	0	0	1.27537	0	0	3.24296	0	0	0	1.87297	1.57271	0	0	0	0
Endogenous1	hsa-miR-193a-5p	hsa-miR-193a-5p	MIMAT0004614	3.66431	5.57601	4.62048	4.06675	3.44225	5.4623	2.80936	3.52935	3.48559	3.93366	2.59886	6.31196	4.3964	6.28102	6.0891	5.12449	3.0023	4.68578	4.2204	3.80306	0	0	5.74151	3.14566	4.20148	4.91815	4.15084	0	2.57907	4.31791	6.25213	4.51885	5.9521	4.76146	3.80306	0	4.20148	0	5.43406	0	5.31204	7.47375	0	0	4.72362	3.09114
Endogenous1	hsa-miR-193b-3p	hsa-miR-193b-3p	MIMAT0002819	1.34598	3.26802	0	0.889661	2.42543	1.73748	1.93567	1.40154	2.9638	1.79777	2.59886	0	0	0	0	0	0	2.13435	0	0	0	3.24296	0	3.40361	0	0	0	0	0	0	0	0	0	1.75409	0	0	0	0	0	0	0	1.90432	0	0	0	0
Endogenous1	hsa-miR-194-5p	hsa-miR-194-5p	MIMAT0000460	0	0	0	0	0	0	0.802111	0	0	0	0	0	0	0	0	0	0	0	0	0	0	0	0	0	0	0	0	0	0	0	0	0	0	0	0	0	0	0	0	0	0	0	0	0	0	0
Endogenous1	hsa-miR-195-5p	hsa-miR-195-5p	MIMAT0000461	4.2204	0	1.1189	2.39789	1.41402	3.05807	2.65684	3.16797	2.87281	2.16216	0.802111	2.68209	1.73748	4.2204	0	0	0	3.40361	0	3.12335	3.66431	0	0	0	0	0	0	0	1.95314	0	0	0	0	0	0	0	0	0	0	0	0	0	0	0	0	0
Endogenous1	hsa-miR-196a-5p	hsa-miR-196a-5p	MIMAT0000226	0.582088	0	0	0	0	0	0	0	0	0	0.641642	0	0	0	0	0	0	0	0	0	0	0	0	2.00248	0	0	3.12335	8.44899	0	0	0	0	0	0	0	0	0	0	0	0	0	0	0	0	0	0
Endogenous1	hsa-miR-196b-5p	hsa-miR-196b-5p	MIMAT0001080	0	0	0	0	0	0	0	0	0	0	0	0	0	0	0	0	0	0	0	0	0	0	0	0	0	0	0	0	2.202	0	0	0	0	0	0	0	0	0	0	0	0	0	0	0	0	0
Endogenous1	hsa-miR-197-3p	hsa-miR-197-3p	MIMAT0000227	3.07461	1.86071	4.26314	3.44225	1.21776	4.24177	1.60943	2.89127	2.39789	2.80936	0	0	0	2.98305	0	0	0	0	0	0	0	0	0	0	0	0	0	0	0	0	0	0	0	0	0	0	0	0	0	0	0	0	0	0	0	0
Endogenous1	hsa-miR-198	hsa-miR-198	MIMAT0000228	0	0	0	0	0	0	0	0	0	0	0	0	0	0	0	0	0	0	0	0	0	0	0	0	0	0	0	0	0	0	0	0	0	0	0	0	0	0	0	0	0	0	0	0	0	0
Endogenous1	hsa-miR-199a-3p+hsa-miR-199b-3p	hsa-miR-199a-3p+hsa-miR-199b-3p	MIMAT0000232	8.16249	6.67894	6.03141	7.47375	8.30556	8.30556	8.04686	7.90555	8.16249	7.04672	7.90555	7.33473	7.90555	6.3429	7.47375	5.99176	7.20529	8.44899	8.30556	7.90555	6.4209	7.38089	0	7.28856	3.56024	7.56915	8.30556	7.47375	7.47375	7.56915	3.48559	7.38089	6.51632	7.38089	6.64629	6.64629	4.68578	0	6.31196	7.28856	5.16596	0	0	0	7.90555	4.35716
Endogenous1	hsa-miR-199a-5p	hsa-miR-199a-5p	MIMAT0000231	7.47375	7.12872	4.46538	6.47978	7.04672	7.38089	7.28856	6.47978	7.12872	5.12449	5.80291	5.20743	6.12629	4.48876	6.47978	4.2204	6.3819	6.55286	6.97332	5.70988	3.77158	0	0	4.2204	3.12335	6.03141	5.80291	4.4192	5.61417	5.92619	0	4.78749	4.09293	5.57601	4.78749	0	0	0	5.90028	6.3429	3.07461	0	0	0	6.0891	3.66431
Endogenous1	hsa-miR-199b-5p	hsa-miR-199b-5p	MIMAT0000263	6.91233	2.89127	4.06675	5.31204	5.16596	5.83267	6.61363	5.20743	5.57601	5.20743	5.70988	5.83267	4.72362	4.18255	0	3.77158	5.06078	5.77314	6.55286	4.85228	2.39789	4.68578	0	2.37442	0	5.06078	7.47375	7.77719	5.24339	4.91815	0	4.51885	4.72362	4.68578	4.35716	0	0	0	0	5.43406	3.61465	0	0	0	0	0
Endogenous1	hsa-miR-200a-3p	hsa-miR-200a-3p	MIMAT0000682	0	0	0	0	0	0	0	0	0	0	0	0	0	0	0	0	0	0	0	0	0	0	0	0	0	0	0	0	0	0	0	0	2.65684	0	0	0	0	0	0	0	0	0	0	0	0	0
Endogenous1	hsa-miR-200b-3p	hsa-miR-200b-3p	MIMAT0000318	0	0	0	0	0	3.38549	0	0	0	0	0	0	0	0	0	0	0	0	0	0	5.31204	4.24177	0	0	0	0	4.15084	0	0	0	0	0	2.85435	0	0	0	0	0	0	0	0	0	0	0	0	0
Endogenous1	hsa-miR-200c-3p	hsa-miR-200c-3p	MIMAT0000617	0	0	3.63818	0	0	6.84102	0	0	0	0	0	3.29028	0	3.38549	0	0	0	0	0	0	7.56915	7.20529	9.95641	0	0	0	7.56915	0	4.68578	0	0	0	0	0	0	0	0	0	0	0	7.12872	0	0	0	0	0
Endogenous1	hsa-miR-202-3p	hsa-miR-202-3p	MIMAT0002811	0	0	0	0	0	0	0	0	0	0	0	0	0	0	0	0	0	0	0	0	0	0	0	0	0	0	0	0	0	0	0	0	0	0	0	0	0	0	0	0	0	0	0	0	0	0
Endogenous1	hsa-miR-203	hsa-miR-203	MIMAT0000264	0	0	0	0	0	0	0	0	0	0	0	0	0	0	0	0	0	0	0	0	7.90555	6.84102	0	0	0	0	6.84102	0	0	0	0	0	0	0	0	0	0	0	0	0	0	0	0	0	0	0
Endogenous1	hsa-miR-204-5p	hsa-miR-204-5p	MIMAT0000265	1.23972	0	3.07461	2.17787	0	3.69044	0.579329	1.79777	1.49639	3.12335	0	1.69726	1.19968	0	0	2.488	0	0	0	0	0	0	0	0	0	0	0	0	2.202	0	0	0	0	3.63818	0	0	0	0	0	0	0	0	0	0	0	0
Endogenous1	hsa-miR-205-5p	hsa-miR-205-5p	MIMAT0000266	0	0	6.67894	0	0	1.62786	0	0	0	0	0	0	0	0	0	0	0	0	0	0	8.63071	8.30556	0	0	0	0	9.61058	0	0	0	0	0	0	0	0	0	0	0	0	0	0	0	0	0	0	0
Endogenous1	hsa-miR-206	hsa-miR-206	MIMAT0000462	0	0	0	4.31791	0	0	0	0	0	0.543209	0	0	0	0	0	0	0	0	0	0	0	0	0	0	0	0	0	0	0	0	0	0	0	2.39789	0	0	0	0	0	0	0	0	0	0	0	0
Endogenous1	hsa-miR-208a	hsa-miR-208a	MIMAT0000241	0	0	0	0	0	0	0	0	0	0	0	0	0	0	0	0	0	0	0	0	0	0	0	0	0	0	0	0	0	0	0	0	0	0	0	0	0	0	0	0	0	0	0	0	0	0
Endogenous1	hsa-miR-208b	hsa-miR-208b	MIMAT0004960	0	0	0	0	0	0	0	0	0	0	0	0	0	0	0	0	0	0	0	0	0	0	0	0	0	0	0	0	0	0	0	0	0	0	0	0	1.49639	0	0	0	0	0	0	0	0	0
Endogenous1	hsa-miR-210	hsa-miR-210	MIMAT0000267	0	2.06926	0	0.889661	0.644679	1.19968	1.05401	0.641642	1.591	0	1.00745	0	0	0	0	0	0	0	0	0	0	0	0	0	1.66256	0	0	0	0	0	3.24296	0	0	3.10725	0	0	0	0	0	0	0	2.22612	0	0	0	0
Endogenous1	hsa-miR-211-5p	hsa-miR-211-5p	MIMAT0000268	0	0	0	0	0	0	0	0	0	0	0	0	0	0	0	3.05807	0	0	0	0	0	2.39789	0	0	0	0	0	0	0	0	0	0	0	0	0	0	0	0	0	0	0	0	0	0	0	0
Endogenous1	hsa-miR-212-3p	hsa-miR-212-3p	MIMAT0000269	0	0	0	0	0	0	0	0	0.145854	0	0	0	0	0	0	0	0	0	0	0	0	0	0	0	0	0	0	2.55929	0	0	1.06298	0	0	0	0	0	0	0	0	0	0	0	4.97455	0	0	0
Endogenous1	hsa-miR-214-3p	hsa-miR-214-3p	MIMAT0000271	6.67894	6.97332	5.65233	6.84102	4.81352	7.47375	4.76146	4.89103	6.03141	4.18255	3.77158	3.46392	4.72362	3.31255	0	0	4.48876	4.26314	5.83267	4.18255	0	0	0	1.77593	0	0	2.55929	3.59113	3.40361	4.31791	0	0	0	2.47049	0	0	1.49639	0	0	0	0	0	0	0	4.0121	0
Endogenous1	hsa-miR-215	hsa-miR-215	MIMAT0000272	0	0	0	0	0	0	0	0	0	0	0	0	0	0	0	0	0	0	0	0	0	0	0	0	0	0	0	0	0	0	0	0	0	0	0	0	0	0	0	0	0	0	0	0	0	0
Endogenous1	hsa-miR-216a	hsa-miR-216a	MIMAT0000273	0	0	0	0	0	0	0	0	0	0	0	0	0	0	0	0	0	0	0	0	0	0	0	0	0	0	0	0	0	0	0	0	0	0	0	0	0	0	0	0	0	0	0	0	0	0
Endogenous1	hsa-miR-216b	hsa-miR-216b	MIMAT0004959	0	0	0	0	0	0	0	0	0	0	0	0	0	0	0	0	0	0	0	0	0	0	0	0	0	0	0	0	0	0	0	0	0	0	0	0	0	0	0	0	0	0	0	0	0	0
Endogenous1	hsa-miR-217	hsa-miR-217	MIMAT0000274	0	0	0	0	0	0	0	0	0	0	0	0	0	0	0	0	0	0	0	0	0	0	0	0	0	0	0	0	0	0	0	0	0	0	0	0	0	0	0	0	0	0	0	0	0	0
Endogenous1	hsa-miR-218-5p	hsa-miR-218-5p	MIMAT0000275	1.05401	0	0	0	0	0	0	0	0.400145	1.31873	0.802111	0	0	0	0	0	0	0	0	0	0	0	0	3.29028	3.38549	0	0	0	2.202	0	0	0	0	0.889661	0	0	0	0	0	0	0	0	0	0	0	0
Endogenous1	hsa-miR-219-1-3p	hsa-miR-219-1-3p	MIMAT0004567	0	0	0	0	0	0	0	0	0	0	0	0	0	0	0	0	0	0	0	0	0	0	0	0	0	0	0	0	0	0	0	0	0	0	0	0	0	0	0	0	0	0	0	0	0	0
Endogenous1	hsa-miR-219-2-3p	hsa-miR-219-2-3p	MIMAT0004675	0	0	0	0	0	0	0	0	0	0	0	0	0	0	0	0	0	0	0	0	0	0	0	0	0	0	0	0	0	0	0	0	0	0	0	0	0	0	0	0	0	0	0	0	0	0
Endogenous1	hsa-miR-219-5p	hsa-miR-219-5p	MIMAT0000276	0	0	0	0	0	0	0	0	0	0	0	0	0	0	0	0	0	0	0	0	0	0	0	0	0	0	0	0	0	0	0	0	0	0	0	0	0	0	0	0	0	0	0	0	0	0
Endogenous1	hsa-miR-221-3p	hsa-miR-221-3p	MIMAT0000278	5.52227	5.77314	5.27935	4.62048	5.83267	5.77314	5.16596	5.06078	5.70988	5.90028	4.2204	3.0023	4.81352	4.06675	0	2.87281	4.15084	4.48876	2.47049	4.62048	3.36737	0	0	6.31196	0	6.0891	4.15084	0.961996	7.12872	3.46392	0	0	3.24296	4.46538	2.47049	0	0	0	0	0	1.87297	5.00383	0	0	5.00383	0
Endogenous1	hsa-miR-222-3p	hsa-miR-222-3p	MIMAT0000279	4.68578	4.11912	5.06078	4.48876	4.68578	5.52227	5.34473	6.22323	4.68578	5.83267	4.11912	6.31196	6.28102	5.70988	6.97332	6.4209	5.12449	5.57601	5.92619	5.49229	5.83267	5.57601	5.31204	5.65233	8.10468	7.47375	6.4209	2.55929	7.77719	6.97332	6.06025	6.45034	7.28856	6.67894	5.20743	0	7.56915	0	5.77314	5.34473	6.06025	7.9762	6.0891	6.3429	6.19336	4.35716
Endogenous1	hsa-miR-223-3p	hsa-miR-223-3p	MIMAT0000280	7.20529	3.78732	7.38089	9.95641	7.56915	4.76146	11.1798	7.28856	7.77719	7.67369	4.68578	6.64629	5.9521	4.29053	6.25213	6.0891	5.52227	5.40582	6.87668	6.80456	4.58471	6.47978	0	6.97332	5.70988	5.12449	5.40582	0	4.2204	6.25213	5.83267	6.03141	5.34473	4.46538	4.09293	0	3.73101	0	7.47375	9.2903	5.83267	4.18255	0	0	4.85228	0
Endogenous1	hsa-miR-224-5p	hsa-miR-224-5p	MIMAT0000281	0	0	0	0	0	0	0	0	0	0	0	0	0	0	0	0	0	0	0	0	0	0	0	0	0	0	0	0	0	0	0	0	0	0	0	0	0	0	0	0	0	0	0	0	0	0
Endogenous1	hsa-miR-296-3p	hsa-miR-296-3p	MIMAT0004679	0	0	0	0	0	0	0	0	0	0	0	0	0	0	0	0	0	0	0	0	0	0	0	0	0	0	0	0	0	0	0	0	0	0	0	0	0	0	0	0	0	0	0	0	0	0
Endogenous1	hsa-miR-296-5p	hsa-miR-296-5p	MIMAT0000690	0.802111	0	0	1.05401	1.00745	2.35095	0.483897	0	0.755418	0	0	0	0	0	0	0	0	0	0	2.202	0	0	0	0	0	0	0	0	0	0	0	0	0	1.55442	0	0	0	0	0	0	0	3.73101	0	0	0	0
Endogenous1	hsa-miR-297	hsa-miR-297	MIMAT0004450	0	0.995576	0	0	0.400145	0	0	0	0	0	0.173713	0	0	0	0	2.488	0	0	2.65684	0	2.00248	0	0	0	0	0	2.55929	0.961996	1.28907	4.15084	3.03018	6.03141	0	0	3.19294	0	4.20148	6.64629	4.06675	0	0	3.14566	4.31791	0	4.35716	5.74151
Endogenous1	hsa-miR-298	hsa-miR-298	MIMAT0004901	0	0	0	0	0	0	0	0	0	0	0	0	0	0	0	0	0	0	0	0	0	0	0	0	0	0	0	0	0	0	0	0	0	0	0	0	0	0	0	0	0	0	0	0	0	0
Endogenous1	hsa-miR-299-3p	hsa-miR-299-3p	MIMAT0000687	0.582088	0	0	0.684297	0.400145	0	0	0	0.529457	0	0	0	0	0	0	0	0	0	0	0	0	0	0	0	0	0	0	0	0	0	0	0	0	0	0	0	0	0	0	0	0	0	0	0	0	0
Endogenous1	hsa-miR-299-5p	hsa-miR-299-5p	MIMAT0002890	0.995576	0	0	1.33235	2.68209	0	1.77593	0.837682	2.488	0	0	0	0	0	0	0	0	0	0	0	0	0	0	0	0	0	0	0	0	0	0	0	0	0	0	0	0	0	0	0	0	0	0	0	0	0
Endogenous1	hsa-miR-300	hsa-miR-300	MIMAT0004903	0	0	0	0	0	0	0	0	0	0	0	0	0	0	0	0	0	0	0	0	0	0	0	0	0	0	0	0	0	0	0	0	0	0	0	0	0	0	0	0	0	0	0	0	0	0
Endogenous1	hsa-miR-301a-3p	hsa-miR-301a-3p	MIMAT0000688	0	0	0	0	0	0	0	0	0	0	1.00745	0	0	0	0	0	0	0	0	0	0	0	0	0	0	0	0	0	0	0	0	0	0	0	0	0	0	0	0	0	0	0	0	0	0	0
Endogenous1	hsa-miR-301b	hsa-miR-301b	MIMAT0004958	0	0	0	0	0	0	0	0	0	0	0	0	0	0	0	0	0	0	0	0	0	0	0	0	0	0	0	2.89127	0	0	0	0	0	0	0	0	0	0	0	0	0	0	0	0	0	0
Endogenous1	hsa-miR-302a-3p	hsa-miR-302a-3p	MIMAT0000684	0	0	0	0	0	0	0	0	0	0	0.641642	0	0	0	0	0	0	0	0	0	0	0	0	0	0	0	0	1.52543	0	0	3.24296	0	0	1.55442	0	0	0	0	0	0	0	0	0	0	0	0
Endogenous1	hsa-miR-302b-3p	hsa-miR-302b-3p	MIMAT0000715	0	0.837682	0	0	0	0	0	0	0	0	0	0	0	2.27433	0	0	0	0	0	0	0	0	0	0	0	0	0	0	0	0	0	0	0	0	0	0	0	0	0	0	0	0	0	0	0	0
Endogenous1	hsa-miR-302c-3p	hsa-miR-302c-3p	MIMAT0000717	0	0	0	0	0	0	0	0	0	0	0	0	0	0	0	0	0	0	0	0	0	0	0	0	0	0	0	0	0	0	0	0	0	0	0	0	1.49639	0	0	0	0	0	0	0	0	0
Endogenous1	hsa-miR-302d-3p	hsa-miR-302d-3p	MIMAT0000718	2.22612	5.43406	3.42293	3.31255	3.38549	2.65684	2.00248	1.84846	1.05401	2.80936	2.80936	4.29053	4.58471	3.80306	7.12872	4.35716	3.66431	2.87281	4.94527	3.59113	5.20743	5.24339	7.52145	3.69044	4.62048	6.55286	5.92619	5.57601	3.73101	4.15084	6.06025	7.28856	5.09264	3.89568	5.4623	7.67369	6.45034	8.44899	5.52227	4.72362	5.40582	6.0891	7.42732	7.12872	7.20529	8.04686
Endogenous1	hsa-miR-302e	hsa-miR-302e	MIMAT0005931	0	0	0	0	0	0	0	0	0	0	0	0	0	0	0	0	0	0	0	0	0	0	0	0	0	0	0	0	0	0	0	0	0	0	0	0	0	0	0	0	0	0	0	0	0	0
Endogenous1	hsa-miR-302f	hsa-miR-302f	MIMAT0005932	0	0	0	0	0	0	0	0	0	0	0	0	0	0	0	0	0	0	0	0	0	0	0	0	0	0	0	0	0	0	0	0	0	0	0	0	0	0	0	0	0	0	0	0	0	0
Endogenous1	hsa-miR-320a	hsa-miR-320a	MIMAT0000510	0	0	0	0	0	0	0	0	0.070372	0	0	0	0	0	0	0	0	0	0	0	0	2.39789	0	0	1.66256	0	0	0	0	0	0	0	0	0	0	0	0	0	0	0	0	0	0	0	0	0
Endogenous1	hsa-miR-320b	hsa-miR-320b	MIMAT0005792	0	0	0	0	0	0	0	0	0	0	0	0	0	0	0	0	0	0	0	0	0	0	0	0	0	0	0	0	0	0	0	0	0	0	0	0	0	0	0	0	0	0	0	0	0	0
Endogenous1	hsa-miR-320c	hsa-miR-320c	MIMAT0005793	0	0	0	0	0	0	0	0	0	0	0	0	0	0	0	0	0	0	0	0	0	0	0	0	0	0	0	0	0	0	0	0	0	0	0	0	0	0	0	0	0	0	0	0	0	0
Endogenous1	hsa-miR-320d	hsa-miR-320d	MIMAT0006764	0	0	0	0	0	0	0	0	0	0	0	0	0	0	0	0	0	0	0	0	0	0	0	0	0	0	0	0	0	0	0	0	0	0	0	0	0	0	0	0	0	0	0	0	0	0
Endogenous1	hsa-miR-320e	hsa-miR-320e	MIMAT0015072	6.28102	5.90028	4.15084	6.25213	3.69044	6.61363	4.89103	4.3964	5.20743	6.61363	4.29053	5.77314	7.12872	4.76146	0	5.68111	6.47978	4.89103	4.62048	5.0323	2.9638	0	8.53985	4.54894	5.16596	7.12872	5.54914	3.93366	4.94527	2.65684	3.83038	6.03141	0	5.70988	5.40582	5.4623	7.67369	7.12872	5.77314	5.83267	6.31196	4.18255	7.28856	6.87668	4.35716	4.81352
Endogenous1	hsa-miR-323a-3p	hsa-miR-323a-3p	MIMAT0000755	0.644679	0.995576	0	0.889661	1.33235	0	0.937862	1.06298	1.62786	0.709697	1.69726	0	0	0	0	0	0	0	0	0	0	0	0	0	0	0	0	0	0	0	0	0	0	0	0	0	0	0	0	0	0	0	0	0	0	0
Endogenous1	hsa-miR-323a-5p	hsa-miR-323a-5p	MIMAT0004696	0	0	0	0	0	0	0	0	0	0	0	0	0	0	0	0	0	0	0	0	0	0	0	0	0	0	0	0	0	0	0	0	0	0	0	0	0	0	0	0	0	0	0	0	0	0
Endogenous1	hsa-miR-323b-3p	hsa-miR-323b-3p	MIMAT0015050	0	0	0	0	0	0	0	0	0	0	0	0	0	0	0	0	0	0	0	0	0	0	0	0	0	0	0	0	0	0	0	0	0	0	0	0	0	0	0	0	0	0	0	0	0	0
Endogenous1	hsa-miR-323b-5p	hsa-miR-323b-5p	MIMAT0001630	0	0	0	0	0	0	0	0	0	0	0	0	0	0	0	0	0	0	0	0	0	0	0	0	0	0	0	0	0	0	0	0	0	0	0	0	0	0	0	0	0	0	0	0	0	0
Endogenous1	hsa-miR-324-3p	hsa-miR-324-3p	MIMAT0000762	0	0	0	0	0	0	0	0	0	0	0	0	0	0	0	0	0	0	0	0	0	0	0	0	0	0	0	0	0	0	0	0	0	0	0	0	0	0	0	0	0	0	0	0	0	0
Endogenous1	hsa-miR-324-5p	hsa-miR-324-5p	MIMAT0000761	2.42543	0	1.3039	1.97781	1.73748	1.73748	1.55442	2.68209	3.05807	2.98305	4.29053	0	0	0	0	0	1.40154	2.87281	2.65684	2.52364	0	0	0	3.56024	0	0	0	5.34473	4.0121	0	0	0	0	2.55929	3.05807	0	2.85435	0	0	0	0	3.36737	0	0	0	0
Endogenous1	hsa-miR-325	hsa-miR-325	MIMAT0000771	0	0	0	0	0	0	0	0	0	0	0	0	0	0	0	0	0	0	0	0	0	0	0	0	0	0	0	0	0	0	0	0	0	0	0	0	0	0	0	0	0	0	0	0	0	0
Endogenous1	hsa-miR-326	hsa-miR-326	MIMAT0000756	0	0	0	0	0	0	0	0	0	0	0	0	0	0	0	0	0	0	0	0	0	0	0	0	0	0	0	0	0	0	0	0	0	0	0	0	0	0	0	0	0	0	0	0	0	0
Endogenous1	hsa-miR-328	hsa-miR-328	MIMAT0000752	0	0	0	0	0	0	0	0	0	0	0	0	0	0	0	0	0	0	0	0	0	0	0	0	0	0	0	0	0	0	0	0	0	0	0	0	0	0	0	0	0	0	0	0	0	0
Endogenous1	hsa-miR-329	hsa-miR-329	MIMAT0001629	0	0	0	0	0	0	0	0	0	0	0	0	0	0	0	0	0	0	0	0	0	0	0	0	0	0	0	0	0	0	0	0	0	0	0	0	0	0	0	0	0	0	0	0	0	0
Endogenous1	hsa-miR-330-3p	hsa-miR-330-3p	MIMAT0000751	0	0	0	0	0	0	0	0	0	0	0.173713	0	0	0	0	0	0	0	0	0	0	0	0	0	0	0	0	0	0	0	0	0	0	0	0	0	0	0	0	0	0	0	0	0	0	0
Endogenous1	hsa-miR-330-5p	hsa-miR-330-5p	MIMAT0004693	0	0	0	0	0	0	0	0	0	0	0	0	0	0	0	0	0	0	0	0	0	0	0	0	0	0	0	0	0	0	0	0	0	0	0	0	0	0	0	0	0	0	0	0	0	0
Endogenous1	hsa-miR-331-3p	hsa-miR-331-3p	MIMAT0000760	1.49639	0	0	0.889661	1.41402	1.86071	0.937862	1.97781	1.69726	1.18159	2.14644	1.90432	2.25022	2.98305	0	0	0	3.40361	0	0	0	0	0	1.60943	0	0	0	0	1.28907	2.39789	2.45298	0	4.2204	0.889661	0	0	5.16596	0	0	0	0	4.78749	0	0	0	4.35716
Endogenous1	hsa-miR-331-5p	hsa-miR-331-5p	MIMAT0004700	0	0	0	0	0	0	0	0	0	0	0	0	0	0	0	0	0	0	0	0	0	0	0	0	0	0	0	0	0	2.65684	0	0	0	0	0	0	0	0	0	0	0	0	0	0	3.78732	0
Endogenous1	hsa-miR-335-5p	hsa-miR-335-5p	MIMAT0000765	0	0	0	0	0	0	0	0	0.393223	0	3.2179	0	0	0	0	0	0	2.76437	0	0	0	0	0	0	0	0	0	0	0	0	1.06298	0	0	0	0	0	0	0	0	0	0	0	0	0	0	0
Endogenous1	hsa-miR-337-3p	hsa-miR-337-3p	MIMAT0000754	3.52935	0.837682	0.901694	3.40361	3.52935	3.61465	3.19294	2.31264	3.59113	1.97781	1.21776	0	0	0	0	0	0	0	0	0	0	0	0	0	0	0	0	2.202	0	0	0	0	0	0	0	0	0	0	0	0	0	0	0	0	0	0
Endogenous1	hsa-miR-337-5p	hsa-miR-337-5p	MIMAT0004695	1.49639	2.70733	0	1.41402	2.98305	0	2.70733	1.73748	3.09114	0.821193	3.31255	0	0	0	0	0	1.21776	0	0	0	0	0	0	2.488	0	0	0	0	0	0	0	0	0	0	0	0	0	0	0	0	0	0	0	0	0	0
Endogenous1	hsa-miR-338-3p	hsa-miR-338-3p	MIMAT0000763	0.837682	2.89127	1.75409	1.14357	0	0	1.93567	1.16258	0.25176	0	2.22612	0	1.19968	0	0	0	2.03587	0	2.89127	0	3.07461	4.48876	0	2.80936	1.90432	0	3.38549	0	1.73748	0	0	0	0	0.889661	0	0	2.22612	0	0	0	3.44225	0	0	0	0	0
Endogenous1	hsa-miR-338-5p	hsa-miR-338-5p	MIMAT0004701	0	0	0	0	0	0	0	0	0	0	0	0	0	0	0	0	0	0	0	0	0	0	0	0	0	0	0	0	0	0	0	0	0	0	0	0	0	0	0	0	0	0	0	0	0	0
Endogenous1	hsa-miR-339-3p	hsa-miR-339-3p	MIMAT0004702	0	0	0	0	0	0	0	0	0	0	0	0	0	0	0	0	0	0	0	0	0	0	0	0	0	0	0	0	0	0	0	0	0	0	0	0	0	0	0	0	0	0	0	0	0	0
Endogenous1	hsa-miR-339-5p	hsa-miR-339-5p	MIMAT0000764	0	0	0	0	0	0	0	0	0	0	0	0	0	0	0	0	0	0	0	0	0	0	0	0	0	0	0	0	0	0	0	0	0	0	0	0	0	0	0	0	0	0	0	0	0	0
Endogenous1	hsa-miR-340-5p	hsa-miR-340-5p	MIMAT0004692	0	0	0	0	0	0	0	0.641642	0.310759	0	0	0	0	0	0	0	0	0	0	0	0	0	0	0	0	0	0	0	0	0	0	0	0	0	0	0	0	0	0	0	0	0	0	0	0	0
Endogenous1	hsa-miR-342-3p	hsa-miR-342-3p	MIMAT0000753	7.28856	5.83267	7.77719	6.4209	5.4623	7.20529	6.03141	7.67369	6.3429	7.47375	6.22323	7.12872	6.76809	5.49229	6.4209	7.04672	5.70988	6.61363	7.12872	7.47375	5.52227	5.70988	4.442	4.76146	6.16349	0	6.55286	6.3429	6.03141	6.3429	6.3429	5.52227	5.77314	5.92619	5.54914	0	6.28102	0	6.47978	7.38089	5.57601	2.22612	6.03141	0	5.37527	3.66431
Endogenous1	hsa-miR-342-5p	hsa-miR-342-5p	MIMAT0004694	0	0	0	0	0	0	0	0	0	0	0	0	0	0	0	0	0	0	0	0	0	0	0	0	0	0	0	0	0	0	0	0	0	0	0	0	0	0	0	0	0	0	0	0	0	0
Endogenous1	hsa-miR-345-5p	hsa-miR-345-5p	MIMAT0000772	0	0	0	0	0	0	0	0	0	0	0	0	0	0	0	0	0	0	0	0	0	0	0	0	0	0	0	0	0	0	0	0	0	0	0	0	0	0	0	0	0	0	0	0	0	0
Endogenous1	hsa-miR-346	hsa-miR-346	MIMAT0000773	0	0	0	0	0	0	0	0	0	0	0	0	0	0	0	0	0	0	0	0	0	0	0	0	0	0	0	0	0	0	0	0	0	0	0	0	0	0	0	0	0	0	0	0	0	0
Endogenous1	hsa-miR-361-3p	hsa-miR-361-3p	MIMAT0004682	2.12226	0	2.55929	2.57907	0.842087	2.47049	2.488	3.0023	2.12226	3.44225	3.12335	3.73101	2.62785	0	0	0	0	2.25022	0	2.52364	0	0	0	0	1.66256	0	0	0	1.49639	4.46538	1.06298	0	4.2204	3.2179	3.05807	0	3.73101	0	0	0	2.37442	2.22612	0	0	0	0
Endogenous1	hsa-miR-361-5p	hsa-miR-361-5p	MIMAT0000703	5.40582	5.27935	4.89103	4.81352	4.89103	5.65233	4.97455	5.40582	5.65233	5.0323	5.9521	5.12449	5.06078	5.06078	0	5.27935	5.24339	4.81352	5.12449	4.94527	5.65233	4.48876	0	4.62048	4.20148	4.72362	5.00383	6.55286	5.4623	5.16596	3.48559	0	4.62048	5.52227	5.31204	0	0	0	5.77314	6.12629	4.85228	2.70733	0	0	0	0
Endogenous1	hsa-miR-362-3p	hsa-miR-362-3p	MIMAT0004683	0	0	0	0	0	0	0	0	0	0	0	0	0	0	0	0	0	0	0	0	0	0	0	0	0	0	0	0	0	0	0	0	0	0	0	0	0	0	0	0	0	0	0	0	0	0
Endogenous1	hsa-miR-362-5p	hsa-miR-362-5p	MIMAT0000705	0.644679	0	0	1.14357	0.517334	0	0.937862	1.16258	0.310759	1.02624	0	0	0	0	0	0	0	0	0	0	0	0	0	0	0	0	0	0	0	0	0	0	0	0	0	0	0	0	0	0	0	0	0	0	0	0
Endogenous1	hsa-miR-363-3p	hsa-miR-363-3p	MIMAT0000707	0.361954	0	1.1189	0.599028	1.87297	0	2.35095	0	0.373608	1.40154	0.520934	2.68209	0	0	0	1.95314	0	0	2.35095	0	0	3.46392	5.00383	0	0	0	0	2.202	0	0	4.72362	4.51885	0	0.889661	0	5.0323	4.68578	0	0	0	0	0	5.20743	6.87668	6.19336	5.34473
Endogenous1	hsa-miR-365a-3p	hsa-miR-365a-3p	MIMAT0000710	2.85435	0	1.51091	2.65684	3.14566	3.0023	2.22612	2.45298	2.70733	1.18159	3.36737	2.68209	4.26314	4.58471	0	0	2.76437	4.31791	0	2.9638	2.76437	0	0	5.27935	2.42543	0	2.73585	0	5.12449	0	3.03018	0	5.00383	3.56024	2.85435	0	0	0	0	0	2.37442	5.27935	0	0	0	0
Endogenous1	hsa-miR-367-3p	hsa-miR-367-3p	MIMAT0000719	0	0	0	0	0	0	0	0	0	0	0	0	0	0	0	0	0	0	0	0	0	0	0	0	0	0	0	0	0	0	0	0	0	0	0	0	0	0	0	0	0	0	0	0	0	0
Endogenous1	hsa-miR-369-3p	hsa-miR-369-3p	MIMAT0000721	0	0	0	0	0	0	0	0	0	0	0	0	0	0	0	0	0	0	0	0	0	0	0	0	0	0	0	0	0	0	0	0	0	0	0	0	0	0	0	0	0	0	0	0	0	0
Endogenous1	hsa-miR-369-5p	hsa-miR-369-5p	MIMAT0001621	0	0	0	0	0	0	0	0	0	0	0	0	0	0	0	0	0	0	0	0	0	0	0	0	0	0	0	0	0	0	0	0	0	0	0	0	0	0	0	0	0	0	0	0	0	0
Endogenous1	hsa-miR-370	hsa-miR-370	MIMAT0000722	0	2.27433	0	0	0	0	0	0	0.400145	0	0	0	0	0	0	0	0	0	0	0	0	0	0	0	0	0	0	0	0	0	0	0	0	0	0	0	0	0	0	0	0	0	0	0	0	0
Endogenous1	hsa-miR-371a-3p	hsa-miR-371a-3p	MIMAT0000723	0	0	0	0	0	0	0	0	0	0	0	0	0	0	0	0	0	0	0	0	0	0	0	0	0	0	0	0	0	0	0	0	2.16216	0	0	0	0	0	0	0	0	0	0	0	0	5.34473
Endogenous1	hsa-miR-371a-5p	hsa-miR-371a-5p	MIMAT0004687	0	0	0	0	0	0	0	0	0	0	0	0	0	0	0	0	0	0	0	0	0	0	0	0	0	0	0	0	0	0	0	0	0	0	0	0	0	0	0	0	0	0	0	0	0	0
Endogenous1	hsa-miR-371b-3p	hsa-miR-371b-3p	MIMAT0019893	0	0	0	0	0	0	0	0	0	0	0	0	0	0	0	0	0	0	0	0	0	0	0	0	0	0	0	0	0	0	0	0	0	0	0	0	0	0	0	0	0	0	0	0	0	0
Endogenous1	hsa-miR-371b-5p	hsa-miR-371b-5p	MIMAT0019892	0	0	0	0	0	0	0	0	0	0	0	0	0	0	0	0	0	0	0	0	0	0	0	0	0	0	0	0	0	0	0	0	0	0	0	0	0	0	0	0	0	0	0	0	0	0
Endogenous1	hsa-miR-372	hsa-miR-372	MIMAT0000724	0	0	0	0	0	0	0	0	0	0	0	0	0	0	0	0	0	0	0	0	0	0	0	0	0	0	0	0	0	0	0	0	0	0	0	0	0	0	0	0	0	0	0	0	0	0
Endogenous1	hsa-miR-373-3p	hsa-miR-373-3p	MIMAT0000726	0	0	0	0	0	0	0	0	0	0	0	0	0	0	0	0	0	0	0	0	0	0	0	0	0	0	0	0	0	0	0	0	0	0	0	0	0	0	0	0	0	0	0	0	0	0
Endogenous1	hsa-miR-374a-5p	hsa-miR-374a-5p	MIMAT0000727	3.77158	2.06926	2.87281	2.92753	5.16596	1.97781	5.06078	4.68578	4.48876	4.0121	5.12449	4.78749	5.00383	5.90028	5.31204	5.34473	5.52227	5.34473	5.52227	6.03141	5.31204	4.06675	0	5.83267	5.54914	0	4.81352	4.15084	5.06078	6.03141	4.2204	5.00383	6.28102	4.85228	4.78749	0	2.22612	0	4.31791	0	4.48876	2.70733	0	0	0	0
Endogenous1	hsa-miR-374b-5p	hsa-miR-374b-5p	MIMAT0004955	3.31255	1.86071	2.14644	3.12335	3.93366	2.35095	4.11912	3.85771	3.97288	3.05807	3.46392	3.29028	4.0121	3.66431	0	2.70733	1.591	3.93366	2.65684	3.69044	3.36737	3.09114	0	3.97288	0	0	0	2.202	3.10725	0	0	0	0	2.06926	0	0	0	0	0	0	0	1.90432	0	0	0	0
Endogenous1	hsa-miR-374c-5p	hsa-miR-374c-5p	MIMAT0018443	0	0	0	0	0	0	0	0	0	0	0	0	0	0	0	0	0	0	0	0	0	0	0	0	0	0	0	0	0	0	0	0	0	0	0	0	0	0	0	0	0	0	0	0	0	0
Endogenous1	hsa-miR-375	hsa-miR-375	MIMAT0000728	0	0	0	0	0	0	0	0	0	0	0	0	0	0	0	0	0	0	0	0	1.43286	0	0	0	0	0	0	0	0	0	0	0	0	0	0	0	0	0	0	0	0	0	0	0	0	0
Endogenous1	hsa-miR-376a-3p	hsa-miR-376a-3p	MIMAT0000729	4.26314	6.06025	3.26802	4.18255	4.48876	3.61465	4.2204	4.31791	4.89103	3.56024	4.89103	3.85771	3.50747	0	0	1.95314	4.58471	3.93366	4.51885	4.48876	2.62785	0	5.43406	4.48876	3.38549	6.45034	3.12335	6.0891	4.29053	3.78732	4.2204	0	3.59113	3.46392	3.40361	0	2.22612	0	0	0	4.68578	5.16596	6.45034	6.47978	5.68111	3.66431
Endogenous1	hsa-miR-376b	hsa-miR-376b	MIMAT0002172	0	0	0	0	0.644679	0	0	0	0.373608	0	1.51091	0	0	0	0	0	1.21776	0	0	0	0	2.39789	0	0	0	0	0	0	0	0	0	0	0	0.889661	0	0	0	0	0	0	0	1.90432	0	0	0	0
Endogenous1	hsa-miR-376c	hsa-miR-376c	MIMAT0000720	3.0023	4.31791	0	2.76437	3.14566	0	3.09114	2.45298	3.63818	1.27537	4.18255	2.13435	1.47405	0	0	0	3.12335	2.45298	0	3.33996	0	0	0	2.27433	0	0	0	4.62048	2.202	0	0	0	0	1.43286	0	5.77314	1.49639	0	0	0	2.62785	3.46392	4.31791	4.0121	0	0
Endogenous1	hsa-miR-377-3p	hsa-miR-377-3p	MIMAT0000730	0	0	0	0	0	0	0.709697	0	0.18119	0	0.400145	0	0	0	0	0	0	0	0	0	0	0	0	0	0	0	0	0	0	0	0	0	0	0	0	0	0	0	0	0	0	0	0	0	0	0
Endogenous1	hsa-miR-378a-3p+hsa-miR-378i	hsa-miR-378a-3p+hsa-miR-378i	MIMAT0000732	1.95314	2.06926	1.62786	2.31264	1.51091	1.97781	1.70907	1.40154	1.79777	3.44225	0	4.91815	0	4.29053	0	3.48559	1.40154	0	0	0	5.06078	4.24177	0	1.60943	2.68209	0	0	0	0	0	1.40154	0	0	0.889661	3.05807	0	4.46538	0	0	0	0	5.54914	0	0	0	0
Endogenous1	hsa-miR-378b	hsa-miR-378b	MIMAT0014999	0	0	0	0	0	0	0	0	0	0	0	0	0	0	0	0	0	0	0	0	0	0	0	0	0	0	0	0	0	0	0	0	0	0	0	0	0	0	0	0	0	0	0	0	0	0
Endogenous1	hsa-miR-378c	hsa-miR-378c	MIMAT0016847	0	0	0	0	0	0	0	0	0	0	0	0	0	0	0	0	0	0	0	0	0	0	0	0	0	0	0	0	0	0	0	0	0	0	0	0	0	0	0	0	0	0	0	0	0	0
Endogenous1	hsa-miR-378d	hsa-miR-378d	MIMAT0018926	0	0	0	0	0	0	0	0	0	0	0	0	0	0	0	0	0	0	0	0	0	0	0	0	0	0	0	0	0	0	0	0	0	0	0	0	0	0	0	0	0	0	0	0	0	0
Endogenous1	hsa-miR-378e	hsa-miR-378e	MIMAT0018927	5.65233	8.78768	7.47375	7.12872	6.3429	6.51632	4.97455	5.4623	5.34473	5.40582	5.90028	6.03141	7.04672	7.20529	0	7.47375	8.44899	6.91233	7.20529	7.12872	7.47375	0	8.53985	6.76809	8.44899	9.2903	4.62048	8.63071	7.56915	6.80456	8.30556	5.52227	8.16249	6.97332	7.90555	0	5.77314	11.1798	7.67369	7.56915	8.78768	9.2903	10.3509	9.03062	9.61058	8.78768
Endogenous1	hsa-miR-378f	hsa-miR-378f	MIMAT0018932	0	0	0	0	0	0	0	0	0	0	0	0	0	0	0	0	0	0	0	0	0	0	0	0	0	0	0	0	0	0	0	0	0	0	0	0	0	0	0	0	0	0	0	0	0	0
Endogenous1	hsa-miR-378g	hsa-miR-378g	MIMAT0018937	0	0	0	0	0	0	0	0	0	0	0	0	0	0	0	0	0	0	0	0	0	0	0	0	0	0	0	0	0	0	0	0	0	0	0	0	0	0	0	0	0	0	0	0	0	0
Endogenous1	hsa-miR-378h	hsa-miR-378h	MIMAT0018984	0	0	0	0	0	0	0	0	0	0	0	0	0	0	0	0	0	0	0	0	0	0	0	0	0	0	0	0	0	0	0	0	0	0	0	0	0	0	0	0	0	0	0	0	0	0
Endogenous1	hsa-miR-379-5p	hsa-miR-379-5p	MIMAT0000733	0	0	0	0	2.57907	0	1.05401	0	1.53992	0	0	0	0	0	0	0	0	0	0	0	0	0	0	0	0	0	0	0	0	0	0	0	0	0	0	0	0	0	0	0	0	0	0	0	0	0
Endogenous1	hsa-miR-380-3p	hsa-miR-380-3p	MIMAT0000735	0	0	0	0	0	0	0	0	0	0	0	0	0	0	0	0	0	0	0	0	0	0	0	0	0	0	0	0	0	0	0	0	0	0	0	0	0	0	0	0	0	0	0	0	0	0
Endogenous1	hsa-miR-381	hsa-miR-381	MIMAT0000736	0.644679	0	0	0	0.351606	0	0.850127	0	1.26168	0	0	0	0	0	0	0	0	0	0	0	0	0	0	0	0	0	0	0	0	0	0	0	0	0	0	0	0	0	0	0	0	0	0	0	0	0
Endogenous1	hsa-miR-382-5p	hsa-miR-382-5p	MIMAT0000737	4.31791	6.19336	0.901694	3.80306	4.94527	3.77158	4.3964	4.18255	5.12449	3.80306	3.89568	3.0023	3.42293	0	0	0	2.35095	3.19294	3.19294	3.40361	2.00248	1.86071	4.15084	3.40361	0	5.74151	2.92753	3.77158	0	3.97288	0	0	3.10725	3.10725	0	0	0	0	0	0	3.61465	4.78749	0	5.34473	0	0
Endogenous1	hsa-miR-383	hsa-miR-383	MIMAT0000738	0	0	0	0	0	0	0	0	0	0	0.310759	0	0	0	0	0	2.35095	0	0	0	0	0	0	0	0	0	0	0	0	0	2.45298	0	0	0	0	0	0	0	0	0	1.87297	1.90432	0	0	0	0
Endogenous1	hsa-miR-384	hsa-miR-384	MIMAT0001075	0	0	0	0	0	0	0	0	0	0	0	0	0	0	0	0	0	0	0	0	0	0	0	0	0	0	0	0	0	0	0	0	0	0	0	0	0	0	0	0	0	0	0	0	0	0
Endogenous1	hsa-miR-409-3p	hsa-miR-409-3p	MIMAT0001639	4.62048	6.4209	1.94441	4.2204	5.57601	3.80306	4.26314	4.62048	4.81352	3.85771	3.0023	0	2.47049	0	0	3.31255	3.77158	3.19294	3.19294	0	0	0	0	2.00248	0	5.74151	0	4.4192	0	0	0	0	0	1.75409	0	0	3.24296	0	0	0	0	5.54914	0	0	0	0
Endogenous1	hsa-miR-409-5p	hsa-miR-409-5p	MIMAT0001638	0.644679	0	0	0	0	0	0	0	0.25176	0	0	0	0	0	0	0	0	0	0	0	0	0	0	0	0	0	0	0	0	0	0	0	0	0	0	0	0	0	0	0	0	0	0	0	0	0
Endogenous1	hsa-miR-410	hsa-miR-410	MIMAT0002171	0	0	0	0	0	0	0	0	0.704837	0	0	0	0	0	0	0	0	0	0	0	0	0	0	0	0	0	0	0	0	0	0	0	0	0	0	0	0	0	0	0	0	0	0	0	0	0
Endogenous1	hsa-miR-411-5p	hsa-miR-411-5p	MIMAT0003329	0.740446	0.727501	0	0	1.1189	0	1.3039	0	1.53992	0	1.82311	0	0	0	0	0	0	0	0	0	0	0	0	0	0	0	0	1.95314	0	0	0	0	0	0	0	0	0	0	0	0	0	0	0	0	0	0
Endogenous1	hsa-miR-412	hsa-miR-412	MIMAT0002170	0	0	0	0	0	0	0	0	0	0	0	0	0	0	0	0	0	0	0	0	0	0	0	0	0	0	0	0	0	0	0	0	0	0	0	0	0	0	0	0	0	0	0	0	0	0
Endogenous1	hsa-miR-421	hsa-miR-421	MIMAT0003339	0.543209	0	0	1.23972	0.842087	0	1.3039	0.740446	1.14357	1.69726	0	2.13435	1.60943	0	0	0	1.75409	0	0	2.39789	0	0	0	2.62785	0	0	0	0	1.73748	0	0	0	2.16216	3.03018	3.77158	0	0	0	5.06078	4.89103	0	0	0	0	0	0
Endogenous1	hsa-miR-422a	hsa-miR-422a	MIMAT0001339	0	0	0	0	0	0	0	0	0	0	0	0	0	0	0	0	0	0	0	0	0	3.24296	0	0	1.66256	0	0	1.52543	0	0	0	0	0	0	0	0	0	0	0	0	2.37442	0	0	0	0	0
Endogenous1	hsa-miR-423-3p	hsa-miR-423-3p	MIMAT0001340	1.49639	1.86071	3.07461	1.70907	1.87297	2.73585	1.21776	1.45171	1.84846	2.16216	0.400145	0	0	0	0	0	0	1.95314	0	0	0	0	0	0	0	0	0	0	0	0	0	0	0	0	0	0	0	0	0	0	0	0	0	0	0	0
Endogenous1	hsa-miR-423-5p	hsa-miR-423-5p	MIMAT0004748	3.85771	5.06078	5.52227	4.97455	3.59113	5.20743	3.44225	3.78732	3.44225	4.11912	3.2179	4.65313	3.42293	4.4192	0	3.19294	3.52935	4.09293	4.11912	3.07461	0	1.86071	0	2.9638	1.90432	0	3.38549	5.70988	3.50747	3.14566	4.58471	0	3.97288	3.31255	2.47049	0	0	0	4.81352	5.9521	3.78732	2.70733	0	0	0	0
Endogenous1	hsa-miR-424-5p	hsa-miR-424-5p	MIMAT0001341	0	0	0	0	0	0	0	0	1.05401	0	0	0	0	0	0	0	0	0	0	0	0	0	0	0	0	0	0	0	0	0	0	0	0	0	0	0	0	0	0	0	0	0	0	0	0	0
Endogenous1	hsa-miR-425-5p	hsa-miR-425-5p	MIMAT0003393	0	0	0	0.684297	0	0	2.14644	0.837682	0.227982	0.821193	1.60943	0	0	0	0	0	0	0	0	0	0	0	0	0	0	0	0	0	0	0	0	0	0	0	0	0	0	0	0	0	0	0	0	0	0	0
Endogenous1	hsa-miR-429	hsa-miR-429	MIMAT0001536	0	0	0	0	0	0	0	0	0	0	0	0	0	0	0	0	0	0	0	0	0	0	0	0	0	0	0	0	0	0	0	0	0	0	0	0	0	0	0	0	0	0	0	0	0	0
Endogenous1	hsa-miR-431-5p	hsa-miR-431-5p	MIMAT0001625	0.889661	0	0	0	0.842087	0	0.579329	0	0.802111	0	2.14644	0	0	0	0	0	0	0	1.41402	0	0	0	0	0	0	0	0	0	0	0	0	0	0	0	0	0	3.24296	0	0	0	0	0	0	0	0	0
Endogenous1	hsa-miR-432-5p	hsa-miR-432-5p	MIMAT0002814	0.889661	0.995576	0	0.552037	1.55442	1.06298	0.483897	0.684297	0.853763	0.913728	0	0	0	0	0	0	0	0	0	0	0	0	0	0	0	0	0	0	0	0	0	0	0	0	0	0	0	0	0	0	2.37442	0	0	0	3.78732	0
Endogenous1	hsa-miR-433	hsa-miR-433	MIMAT0001627	0	0	0	0	0	1.41402	0	0	0.704837	0	0	0	0	0	0	0	0	0	0	0	0	0	0	0	0	0	0	0	0	0	0	0	0	0	0	0	0	0	0	0	0	0	0	0	0	0
Endogenous1	hsa-miR-448	hsa-miR-448	MIMAT0001532	0	0	0	0	0	0	0	0	0	0	0	1.90432	0	0	0	0	0	0	0	0	0	0	0	0	0	0	0	0	0	0	0	0	0	0	0	0	2.22612	0	0	0	0	0	0	0	0	5.74151
Endogenous1	hsa-miR-449a	hsa-miR-449a	MIMAT0001541	0	0	0	0	0	0	0	0	0	0	0	0	0	0	0	0	0	0	0	0	0	0	0	0	0	0	0	0	0	0	0	0	0	0	0	6.4209	0	0	0	0	0	0	0	0	0	0
Endogenous1	hsa-miR-449b-5p	hsa-miR-449b-5p	MIMAT0003327	0	0	0	0	0	0	0	0	0	0	0	0	0	0	0	0	0	0	0	0	0	0	0	0	0	0	0	0	0	0	0	0	0	0	0	0	0	0	0	0	0	0	0	0	0	0
Endogenous1	hsa-miR-449c-5p	hsa-miR-449c-5p	MIMAT0010251	0	0	0	0	0	0	0	0	0	0	0	0	0	0	0	0	0	0	0	0	0	0	0	0	0	0	0	0	0	0	0	0	0	0	0	0	0	0	0	0	0	0	0	0	0	0
Endogenous1	hsa-miR-450a-5p	hsa-miR-450a-5p	MIMAT0001545	0.995576	0	0	0	1.73748	0	1.60943	0.961996	2.27433	0	0.520934	0	0	0	0	0	2.35095	0	2.65684	2.202	0	0	0	0	0	0	0	0	0	0	0	0	0	0	0	0	1.49639	0	0	0	0	0	0	0	0	0
Endogenous1	hsa-miR-450b-3p	hsa-miR-450b-3p	MIMAT0004910	0	0	0	0	0	0	0	0	0	0	0	0	0	0	0	0	0	0	0	0	0	0	0	0	0	0	0	0	0	0	0	0	0	0	0	0	0	0	0	0	0	0	0	0	0	0
Endogenous1	hsa-miR-450b-5p	hsa-miR-450b-5p	MIMAT0004909	0	0	0	0	0	0	0	0	0	0	0	0	0	2.14644	0	0	0	0	0	0	0	0	0	0	0	0	0	0	0	0	0	0	0	0	0	0	0	0	0	0	0	0	0	0	0	0
Endogenous1	hsa-miR-451a	hsa-miR-451a	MIMAT0001631	9.61058	4.0121	9.61058	9.2903	11.1798	6.0891	12.8518	8.16249	9.03062	8.63071	7.38089	6.76809	6.55286	7.04672	5.54914	8.63071	6.03141	7.38089	9.95641	7.20529	8.44899	9.61058	0	9.61058	3.56024	7.20529	9.95641	9.03062	4.0121	9.61058	4.46538	7.47375	3.97288	5.92619	3.40361	8.04686	6.06025	0	8.04686	9.95641	7.38089	6.16349	4.31791	0	5.99176	0
Endogenous1	hsa-miR-452-5p	hsa-miR-452-5p	MIMAT0001635	0	0	0	0	0	0	0	0	0	0	0	0	0	0	0	0	0	0	0	0	0	0	0	0	0	0	0	0	0	0	0	0	0	0	0	0	0	0	0	0	0	0	0	0	0	0
Endogenous1	hsa-miR-454-3p	hsa-miR-454-3p	MIMAT0003885	0	0	0	0	0	0	0	0	0.118512	0	0	0	0	0	0	0	0	0	0	0	0	0	0	0	0	0	0	0	0	0	0	0	0	0	0	0	0	0	0	0	0	0	0	0	0	0
Endogenous1	hsa-miR-455-3p	hsa-miR-455-3p	MIMAT0004784	0.361954	0	1.1189	1.23972	0.517334	1.19968	0	0	0.64316	0	0	0	0	0	0	0	0	0	0	0	0	0	0	0	0	0	0	0	0	0	0	0	0	0	0	0	0	0	0	0	0	0	0	0	0	0
Endogenous1	hsa-miR-455-5p	hsa-miR-455-5p	MIMAT0003150	0	0	0	0	0	0	0	0	0.118512	0	0.520934	0	0	0	0	0	0	0	0	0	0	0	0	0	0	0	0	0	0	0	0	0	0	0	0	0	0	0	0	0	0	0	0	0	0	0
Endogenous1	hsa-miR-483-3p	hsa-miR-483-3p	MIMAT0002173	0.298288	0	0	0	0	1.31873	0	0	0	0	0	0	0	0	0	0	1.75409	0	0	0	0	0	0	0	0	0	0	6.47978	0	0	0	0	0	0	0	0	0	0	0	0	0	0	0	0	0	0
Endogenous1	hsa-miR-483-5p	hsa-miR-483-5p	MIMAT0004761	0	0	0	0	0	0	0	0	0	0	0	0	0	0	0	0	0	0	0	0	0	0	0	0	0	0	0	4.76146	0	0	0	0	0	0	0	0	0	0	0	0	0	0	0	0	0	0
Endogenous1	hsa-miR-484	hsa-miR-484	MIMAT0002174	1.14357	0	2.27433	0.889661	0.842087	1.19968	0	0.961996	0.961996	0.543209	0.641642	0	0	0	0	0	1.90432	0	2.09576	0	1.69726	0	0	0	0	0	0	0	0	0	0	0	0	0	0	5.77314	0	0	0	0	0	1.90432	0	0	0	0
Endogenous1	hsa-miR-485-3p	hsa-miR-485-3p	MIMAT0002176	1.60943	4.0121	0	0.552037	1.51091	1.73748	1.05401	1.69726	1.87297	1.97781	0	0	0	0	0	0	1.40154	0	0	0	0	0	0	0	0	0	0	0	0	0	0	0	0	0	0	0	0	0	0	0	0	0	0	0	0	0
Endogenous1	hsa-miR-485-5p	hsa-miR-485-5p	MIMAT0002175	0	0	0	0	0	0	0	0	0	0	0	0	0	0	0	0	0	0	0	0	0	0	0	0	0	0	0	0	0	0	0	0	0	0	0	0	0	0	0	0	0	0	0	0	0	0
Endogenous1	hsa-miR-486-3p	hsa-miR-486-3p	MIMAT0004762	0	0	0	0	0	0	0	0	0	0	0	0	0	0	0	0	0	0	0	0	0	0	0	0	0	0	0	0	0	0	0	0	0	0	0	0	0	0	0	0	0	0	0	0	0	0
Endogenous1	hsa-miR-487a	hsa-miR-487a	MIMAT0002178	0.361954	0	0	0	0	0	0	0	0.25176	0	1.00745	0	0	0	0	0	0	0	0	0	0	0	0	0	0	0	0	0	0	0	0	0	0	0	0	0	0	0	0	0	0	0	0	0	0	0
Endogenous1	hsa-miR-487b	hsa-miR-487b	MIMAT0003180	1.28907	2.27433	0	0.889661	1.33235	0	1.52543	1.33235	2.62785	0	1.51091	0	0	0	0	0	0	0	0	0	0	0	0	0	0	0	0	1.52543	0	0	0	0	0	0	0	0	0	0	0	0	0	0	0	0	0	0
Endogenous1	hsa-miR-488-3p	hsa-miR-488-3p	MIMAT0004763	0	0	0	0	0	0	0	0	0	0	0	0	0	0	0	0	0	0	0	0	0	0	0	0	0	0	0	0	0	0	0	0	0	0	0	0	0	0	0	0	0	0	0	0	0	0
Endogenous1	hsa-miR-489	hsa-miR-489	MIMAT0002805	1.49639	3.44225	3.07461	1.60943	0.400145	1.55442	0.740446	0.740446	0.482656	1.09423	2.80936	1.69726	2.85435	0	0	3.05807	3.26802	1.95314	3.85771	2.65684	3.80306	0	6.03141	2.17787	3.05807	4.35716	0	4.62048	3.10725	3.59113	3.24296	6.03141	3.24296	3.03018	3.85771	0	5.9521	0	6.16349	0	4.48876	5.54914	6.19336	7.77719	5.16596	6.72352
Endogenous1	hsa-miR-490-3p	hsa-miR-490-3p	MIMAT0002806	0	0	0	0	0	0	0	0	0	0	0	0	0	0	0	0	0	0	0	0	0	0	0	0	0	0	0	0	0	0	0	0	0	0	0	0	0	0	0	0	0	0	0	0	0	0
Endogenous1	hsa-miR-490-5p	hsa-miR-490-5p	MIMAT0004764	0	0	0	0	0	0	0	0	0	0	0	0	0	0	0	0	0	0	0	0	0	0	0	0	0	0	0	0	0	0	2.03587	0	0	0	0	0	0	0	0	0	0	0	0	0	0	0
Endogenous1	hsa-miR-491-3p	hsa-miR-491-3p	MIMAT0004765	0	0	0	0	0	0	0	0	0	0	0	0	0	0	0	0	0	0	0	0	0	0	0	0	0	0	0	0	0	0	0	0	0	0	0	0	0	0	0	0	0	0	0	0	0	3.09114
Endogenous1	hsa-miR-491-5p	hsa-miR-491-5p	MIMAT0002807	0	0	0	0	0	0	0	0	0	0	0	0	0	0	0	0	0	0	0	0	0	0	0	0	0	0	0	0	0	0	0	0	0	0	0	0	1.49639	0	0	0	0	0	0	0	0	0
Endogenous1	hsa-miR-492	hsa-miR-492	MIMAT0002812	0	0	0	0	0	0	0	0	0	0	0	0	0	0	0	0	0	0	0	0	0	0	0	0	0	0	0	0	0	0	0	0	0	0	0	0	0	0	0	0	0	0	0	0	0	0
Endogenous1	hsa-miR-493-3p	hsa-miR-493-3p	MIMAT0003161	0	0	0	0	0	0	0	0	0	0	0	0	0	0	0	0	0	0	0	0	0	0	0	0	0	0	0	0	0	0	0	0	0	0	0	0	0	0	0	0	0	0	0	0	0	0
Endogenous1	hsa-miR-494	hsa-miR-494	MIMAT0002816	4.81352	6.47978	6.97332	5.52227	4.11912	4.0121	3.93366	3.26802	2.45298	1.49639	9.95641	6.12629	6.91233	8.04686	10.7094	8.78768	9.2903	6.76809	8.63071	4.18255	9.2903	8.63071	9.61058	8.78768	8.78768	10.7094	8.16249	10.3509	8.44899	9.95641	9.2903	11.1798	8.30556	8.78768	9.2903	10.7094	11.1798	8.23403	12.8518	10.3509	9.03062	9.61058	10.7094	11.1798	10.7094	10.3509
Endogenous1	hsa-miR-495	hsa-miR-495	MIMAT0002817	1.49639	1.51091	0	1.52543	3.48559	0	3.05807	2.45298	3.12335	1.49639	3.46392	2.68209	1.19968	0	0	0	4.03942	2.9638	3.40361	2.06926	1.69726	2.39789	4.15084	3.0023	0	0	0	2.89127	0	3.14566	1.06298	0	0	1.93567	0	0	5.40582	6.4209	0	0	0	0	0	0	4.35716	4.81352
Endogenous1	hsa-miR-496	hsa-miR-496	MIMAT0002818	0	0	0	0	0	0	0	0	0	0	0	0	0	0	0	0	0	0	0	0	0	0	0	0	0	0	0	0	0	0	0	0	0	0	0	0	0	0	0	0	0	0	0	0	0	0
Endogenous1	hsa-miR-497-5p	hsa-miR-497-5p	MIMAT0002820	3.48559	1.51091	2.14644	2.13435	0.842087	4.442	2.27433	3.12335	2.12226	3.26802	0.24114	0	0	5.31204	0	0	0	3.48559	0	0	1.87297	3.46392	0	0	0	0	2.55929	0	3.19294	0	0	0	0	2.92753	0	0	0	0	0	0	0	0	0	0	0	0
Endogenous1	hsa-miR-498	hsa-miR-498	MIMAT0002824	0	0	0	0	0	0	0	0	0	0	0	0	0	0	0	0	0	0	0	0	0	0	0	0	0	0	0	0	0	0	0	0	0	0	0	0	0	0	0	0	0	0	0	0	0	0
Endogenous1	hsa-miR-499a-3p	hsa-miR-499a-3p	MIMAT0004772	0	0	0	0	0	0	0	0	0	0	0	0	0	0	0	0	0	0	0	0	0	0	0	0	0	0	0	0	0	0	0	0	0	0	0	0	0	0	0	0	0	0	0	0	0	0
Endogenous1	hsa-miR-499a-5p	hsa-miR-499a-5p	MIMAT0002870	0	0	0	0	0	0	0	0	0	0	0	0	0	0	0	0	0	0	0	0	0	0	0	0	0	0	0	0	0	0	0	0	0	0	0	0	1.49639	0	0	0	0	0	0	0	0	6.58325
Endogenous1	hsa-miR-499b-3p	hsa-miR-499b-3p	MIMAT0019898	0	0	0	0	0	0	0	0	0	0	0	0	0	0	0	0	0	0	0	0	0	0	0	0	0	0	0	0	0	0	0	0	0	0	0	0	0	0	0	0	0	0	0	0	0	0
Endogenous1	hsa-miR-499b-5p	hsa-miR-499b-5p	MIMAT0019897	0	0	0	0	0	0	0	0	0	0	0	0	0	0	0	0	0	0	0	0	0	0	0	0	0	0	0	0	0	0	0	0	0	0	0	0	0	0	0	0	0	0	0	0	0	0
Endogenous1	hsa-miR-500a-5p+hsa-miR-501-5p	hsa-miR-500a-5p+hsa-miR-501-5p	MIMAT0004773	1.34598	1.51091	1.51091	1.90432	0.400145	1.51091	0	0.961996	0.564532	0	0	0	0	0	0	0	0	0	0	0	0	0	0	0	0	0	0	0	0	0	0	0	0	0.889661	0	0	0	0	0	0	0	0	0	0	0	0
Endogenous1	hsa-miR-500b	hsa-miR-500b	MIMAT0016925	0	0	0	0	0	0	0	0	0	0	0	0	0	0	0	0	0	0	0	0	0	0	0	0	0	0	0	0	0	0	0	0	0	0	0	0	0	0	0	0	0	0	0	0	0	0
Endogenous1	hsa-miR-501-3p	hsa-miR-501-3p	MIMAT0004774	0	0	0	0	0	0	0	0	0	0	0	0	0	0	0	0	0	0	0	0	0	0	0	0	0	0	0	0	0	0	0	0	0	0	0	0	0	0	0	0	0	0	0	0	0	0
Endogenous1	hsa-miR-502-3p	hsa-miR-502-3p	MIMAT0004775	0	0	0	0	0	0	0	0	0	0	0	0	0	0	0	0	0	0	0	0	0	0	0	0	0	0	0	0	0	0	0	0	0	0	0	0	0	0	0	0	0	0	0	0	0	0
Endogenous1	hsa-miR-502-5p	hsa-miR-502-5p	MIMAT0002873	0	2.89127	0	0	0	0	0	0	0.433053	0	0.310759	0	0	2.57907	0	0	0	0	0	0	3.50747	0	4.442	1.60943	5.37527	5.00383	0	0	0	0	0	0	0	2.06926	0	0	0	0	0	0	0	0	0	0	0	0
Endogenous1	hsa-miR-503	hsa-miR-503	MIMAT0002874	0.740446	0.995576	0	0.599028	2.488	0	1.41402	1.26168	1.45171	0	0	0	0	0	0	0	2.57907	0	0	0	0	0	0	0	1.66256	0	0	0	0	0	0	0	0	0	0	0	1.49639	0	0	0	0	0	0	0	0	0
Endogenous1	hsa-miR-504	hsa-miR-504	MIMAT0002875	0	0	0	0	0	0	0	0	0	0	0	0	0	0	0	0	0	0	0	0	0	0	0	0	0	0	0	0	0	0	0	0	0	0	0	0	0	0	0	0	0	0	0	0	0	0
Endogenous1	hsa-miR-505-3p	hsa-miR-505-3p	MIMAT0002876	0	0	0	0	0	0	0	0	0.102551	0	0	0	0	0	0	0	0	0	0	0	0	0	0	0	0	0	0	0	0	0	0	0	0	0	0	0	0	0	0	0	0	0	0	0	0	0
Endogenous1	hsa-miR-506-3p	hsa-miR-506-3p	MIMAT0002878	0	0	0	0	0	0	0	0	0	0	0	0	0	0	0	0	0	0	0	0	0	0	0	0	0	0	0	0	0	0	0	0	0	0	0	0	0	0	0	0	0	0	0	0	0	0
Endogenous1	hsa-miR-507	hsa-miR-507	MIMAT0002879	0	0	0	0	0	0	0	0	0	0	0	0	0	0	0	0	0	0	0	0	0	0	0	0	0	0	0	0	0	0	0	0	0	0	0	0	0	0	0	0	0	0	0	0	0	0
Endogenous1	hsa-miR-508-3p	hsa-miR-508-3p	MIMAT0002880	0	0	0	0	0	0	0	0	0	0	0	0	0	0	0	0	0	0	0	0	0	0	0	0	0	0	0	0	0	0	0	0	0	0	0	0	0	0	0	0	0	0	0	0	0	0
Endogenous1	hsa-miR-508-5p	hsa-miR-508-5p	MIMAT0004778	0	0	0	0	0	0	0	0	0	0	0	0	0	0	0	0	0	0	0	0	0	0	0	0	0	0	0	0	0	0	0	0	0	0	0	0	0	0	0	0	0	0	0	0	0	0
Endogenous1	hsa-miR-509-3-5p	hsa-miR-509-3-5p	MIMAT0004975	0	0	0	0	0	0	0	0	0	0	0	0	0	0	0	0	0	0	0	0	0	0	0	0	0	0	0	0	0	0	0	0	0	0	0	0	0	0	0	0	0	0	0	0	0	0
Endogenous1	hsa-miR-509-3p	hsa-miR-509-3p	MIMAT0002881	0	0	0	0	0	0	0	0	0	0	0	0	0	0	0	0	0	0	0	0	0	0	0	0	0	0	0	0	0	0	0	0	0	0	0	0	0	0	0	0	0	0	0	0	0	0
Endogenous1	hsa-miR-509-5p	hsa-miR-509-5p	MIMAT0004779	0	0	0	0	0	0	0	0	0	0	0	0	0	0	0	0	0	0	0	0	0	0	0	0	0	0	0	0	0	0	0	0	0	0	0	0	0	0	0	0	0	0	0	0	0	0
Endogenous1	hsa-miR-510	hsa-miR-510	MIMAT0002882	0	0	0	0	0	0	0	0	0	0	0	0	0	0	0	0	0	0	0	0	0	0	0	0	0	0	0	1.52543	0	0	0	0	0	0	0	0	0	0	0	0	0	0	0	0	0	0
Endogenous1	hsa-miR-511	hsa-miR-511	MIMAT0002808	0	0	0	0	0	0	0	0	0	0	0	2.45298	0	0	0	0	0	0	0	0	0	0	0	0	0	0	0	0	0	0	2.03587	0	0	0	0	0	0	0	0	0	0	0	0	0	0	4.35716
Endogenous1	hsa-miR-512-3p	hsa-miR-512-3p	MIMAT0002823	0	0	0	0	0	0	0	0	0	0	0	0	0	0	0	0	0	0	0	0	0	0	0	0	0	0	0	0	0	0	0	0	0	0	0	0	0	0	0	0	0	0	0	0	0	0
Endogenous1	hsa-miR-512-5p	hsa-miR-512-5p	MIMAT0002822	0	0	0	0	0	0	0	0	0	0	0	0	0	0	0	0	0	0	0	0	0	0	0	0	0	0	0	0	0	0	0	0	0	0	0	0	0	0	0	0	0	0	0	0	0	0
Endogenous1	hsa-miR-513a-3p	hsa-miR-513a-3p	MIMAT0004777	0	0	0	0	0	0	0	0	0	0	0	0	0	0	0	0	0	0	0	0	0	0	0	0	0	0	0	0	0	0	0	0	0	0	0	0	0	0	0	0	0	0	0	0	0	0
Endogenous1	hsa-miR-513a-5p	hsa-miR-513a-5p	MIMAT0002877	0	0	0	0	0	0	0	0	0	0	0	0	0	0	0	0	0	0	0	0	0	0	0	0	0	0	0	0	0	0	0	0	0	0	0	0	0	0	0	0	0	0	0	0	0	0
Endogenous1	hsa-miR-513b	hsa-miR-513b	MIMAT0005788	0	0	0	0	0	0	0	0	0	0	0	0	0	0	0	0	0	0	0	0	0	0	0	0	0	0	0	0	0	0	0	0	0	0	0	0	0	0	0	0	0	0	0	0	0	0
Endogenous1	hsa-miR-513c-5p	hsa-miR-513c-5p	MIMAT0005789	0	0	0	0	0	0	0	0	0	0	0	0	0	0	0	0	0	0	0	0	0	0	0	0	0	0	0	0	0	0	0	0	0	0	0	0	0	0	0	0	0	0	0	0	0	0
Endogenous1	hsa-miR-514a-3p	hsa-miR-514a-3p	MIMAT0002883	0	0	0	0	0	0	0	0	0	0	0	0	0	0	0	0	0	0	0	0	0	0	0	0	0	0	0	0	0	0	0	0	0	0	0	0	0	0	0	0	0	2.22612	0	0	0	0
Endogenous1	hsa-miR-514b-3p	hsa-miR-514b-3p	MIMAT0015088	0	0	0	0	0	0	0	0	0	0	0	0	0	0	0	0	0	0	0	0	0	0	0	0	0	0	0	0	0	0	0	0	0	0	0	0	0	0	0	0	0	0	0	0	0	0
Endogenous1	hsa-miR-514b-5p	hsa-miR-514b-5p	MIMAT0015087	0	0	0	0.483897	0	0	0	0	0	0	0	0	0	0	0	0	0	0	0	0	0	0	0	0	0	0	0	0	0	0	0	0	0	0	0	0	0	0	0	0	0	0	0	0	0	0
Endogenous1	hsa-miR-515-3p	hsa-miR-515-3p	MIMAT0002827	0	0	0	0	0	0	0	0	0	0	0	0	0	0	0	0	0	0	0	0	0	0	0	0	0	0	0	0	0	0	0	0	0	0	0	0	0	0	0	0	0	0	0	0	0	0
Endogenous1	hsa-miR-515-5p	hsa-miR-515-5p	MIMAT0002826	0	0	0	0	0	0	0	0	0	0	0	0	0	0	0	0	0	0	0	0	0	0	0	0	0	0	0	0	0	0	0	0	0	0	0	0	0	0	0	0	0	0	0	0	0	0
Endogenous1	hsa-miR-516a-3p	hsa-miR-516a-3p	MIMAT0006778	0.298288	0	0	0	0	0	0	0	0	0	0	0	0	0	0	0	0	0	0	0	0	0	0	0	0	0	0	0	0	0	0	0	0	0	0	0	0	0	0	0	0	0	0	0	0	0
Endogenous1	hsa-miR-516a-5p	hsa-miR-516a-5p	MIMAT0004770	0	0	0	0	0	0	0	0	0	0	0	0	0	0	0	0	0	0	0	0	0	0	0	0	0	0	0	0	0	0	0	0	0	0	0	0	0	0	0	0	0	0	0	0	0	0
Endogenous1	hsa-miR-516b-5p	hsa-miR-516b-5p	MIMAT0002859	0	0	0	0	0	0	0	0	0	0	0	0	0	0	0	0	0	0	0	0	0	0	0	0	0	0	0	0	0	0	0	0	0	0	0	0	0	0	0	0	0	0	0	0	0	0
Endogenous1	hsa-miR-517a-3p	hsa-miR-517a-3p	MIMAT0002852	0	0	0	0	0	0	0	0	0	0	0	0	0	0	0	0	0	0	0	0	0	0	0	0	0	0	0	0	0	0	0	0	0	0	0	0	0	0	0	0	0	0	0	0	0	0
Endogenous1	hsa-miR-517b-3p	hsa-miR-517b-3p	MIMAT0002857	0	0	0	0	0	0	0	0	0	0	0	0	0	0	0	0	0	0	0	0	0	0	0	0	0	0	0	0	0	0	0	0	0	0	0	0	0	0	0	0	0	0	0	0	0	0
Endogenous1	hsa-miR-517c-3p+hsa-miR-519a-3p	hsa-miR-517c-3p+hsa-miR-519a-3p	MIMAT0002866	0	0.995576	0	0	0.714557	0	0	0	0.111106	0	0.802111	0	2.25022	0	0	0	0	0	0	0	0	0	0	0	0	0	0	3.16797	3.31255	0	1.69726	0	0	1.27537	0	0	0	0	0	0	0	0	0	0	0	0
Endogenous1	hsa-miR-518a-3p	hsa-miR-518a-3p	MIMAT0002863	0	0	0	0	0	0	0	0	0	0	0	0	0	0	0	0	0	0	0	0	0	0	0	0	0	0	0	0	0	0	0	0	0	0	0	0	0	0	0	0	0	0	0	0	0	0
Endogenous1	hsa-miR-518b	hsa-miR-518b	MIMAT0002844	4.03942	0	3.36737	2.76437	3.80306	1.51091	4.0121	3.48559	3.83038	2.25022	0.310759	2.45298	2.09576	0	0	3.48559	0	0	3.09114	3.07461	0	3.66431	0	0	0	0	0	0	1.73748	0	1.40154	0	2.47049	0	0	0	2.22612	0	0	0	1.87297	0	0	0	0	0
Endogenous1	hsa-miR-518c-3p	hsa-miR-518c-3p	MIMAT0002848	0	0	0	0	0	0	0	0	0	0	0	0	0	0	0	0	0	0	0	0	0	0	0	0	0	0	0	0	0	0	0	0	0	0	0	0	0	0	0	0	0	0	0	0	0	0
Endogenous1	hsa-miR-518d-3p	hsa-miR-518d-3p	MIMAT0002864	0	0	0	0	0	0	0	0	0	0	0	0	0	0	0	0	0	0	0	0	0	0	0	0	0	0	0	0	0	0	0	0	0	0	0	0	0	0	0	0	0	0	0	0	0	0
Endogenous1	hsa-miR-518e-3p	hsa-miR-518e-3p	MIMAT0002861	0	0	0	0	0	0	0	0	0	0	0	0	0	0	0	0	0	0	0	0	0	0	0	0	0	0	0	0	0	0	0	0	0	0	0	0	0	0	0	0	0	0	0	0	0	0
Endogenous1	hsa-miR-518f-3p	hsa-miR-518f-3p	MIMAT0002842	0	0	0	0	0	0	0	0	0	0	0	0	0	0	0	0	0	0	0	0	0	0	0	0	0	0	0	0	0	0	0	0	0	0	0	0	0	0	0	0	0	0	0	0	0	0
Endogenous1	hsa-miR-519b-3p	hsa-miR-519b-3p	MIMAT0002837	0	0	0	0	0	0	0	0	0	0	0	0	0	0	0	0	0	0	0	0	0	0	0	0	0	0	0	0	0	0	0	0	0	0	0	0	0	0	0	0	0	0	0	0	0	0
Endogenous1	hsa-miR-519b-5p+hsa-miR-519c-5p	hsa-miR-519b-5p+hsa-miR-519c-5p	MIMAT0005454	0	0	0	0	0	0	0	0	0	0	0	0	0	0	0	0	0	0	0	0	0	0	0	0	0	0	0	0	0	0	0	0	0	0	0	0	0	0	0	0	0	0	0	0	0	0
Endogenous1	hsa-miR-519c-3p	hsa-miR-519c-3p	MIMAT0002832	0	0	0	0	0	0	0	0	0	0	0	0	0	0	0	0	0	0	0	0	0	0	0	0	0	0	0	0	0	0	0	0	0	0	0	0	0	0	0	0	0	0	0	0	0	0
Endogenous1	hsa-miR-519d	hsa-miR-519d	MIMAT0002853	0	0	0	0	0	0	0	0	0	0	0	0	0	0	0	0	0	0	0	0	0	0	0	0	0	0	0	0	0	0	0	0	0	0	0	0	0	0	0	0	0	0	0	0	0	0
Endogenous1	hsa-miR-519e-3p	hsa-miR-519e-3p	MIMAT0002829	0	0	0	0	0	0	0	0	0	0	0	0	0	0	0	0	0	0	0	0	0	0	0	0	0	0	0	0	0	0	0	0	0	0	0	0	0	0	0	0	0	0	0	0	0	0
Endogenous1	hsa-miR-520a-3p	hsa-miR-520a-3p	MIMAT0002834	0	0	0	0	0	0	0	0	0	0	0	0	0	0	0	0	0	0	0	0	0	0	0	0	0	0	0	0	0	0	0	0	0	0	0	0	0	0	0	0	0	0	0	0	0	0
Endogenous1	hsa-miR-520a-5p	hsa-miR-520a-5p	MIMAT0002833	0	0	0	0	0	0	0	0	0	0	0	0	0	0	0	0	0	0	0	0	0	0	0	0	0	0	0	0	0	0	0	0	0	0	0	0	0	0	0	0	0	0	0	0	0	0
Endogenous1	hsa-miR-520b	hsa-miR-520b	MIMAT0002843	0	0	0	0	0	0	0	0	0	0	0	0	0	0	0	0	0	0	0	0	0	0	0	0	0	0	0	0	0	0	0	0	0	0	0	0	0	0	0	0	0	0	0	0	0	0
Endogenous1	hsa-miR-520c-3p	hsa-miR-520c-3p	MIMAT0002846	0	0	0	0	0	0	0	0	0	0	0	0	0	0	0	0	0	0	0	0	0	0	0	0	0	0	0	0	0	0	0	0	0	0	0	0	0	0	0	0	0	0	0	0	0	0
Endogenous1	hsa-miR-520d-3p	hsa-miR-520d-3p	MIMAT0002856	0	0	0	0	0	0	0	0	0	0	0	0	0	0	0	0	0	0	0	0	0	0	0	0	0	0	0	0	0	0	0	0	0	0	0	0	0	0	0	0	0	0	0	0	0	0
Endogenous1	hsa-miR-520d-5p+hsa-miR-518a-5p+hsa-miR-527	hsa-miR-520d-5p+hsa-miR-518a-5p+hsa-miR-527	MIMAT0002855	1.70907	3.61465	2.76437	2.22612	1.1189	2.17787	1.05401	0	0.529457	1.97781	1.82311	0	2.25022	2.68209	0	0	2.76437	2.25022	0	0	1.69726	0	0	0	0	4.81352	0	0	2.68209	2.65684	2.73585	0	2.9638	0.889661	0	0	0	0	0	0	3.78732	4.0121	5.70988	0	4.35716	0
Endogenous1	hsa-miR-520e	hsa-miR-520e	MIMAT0002825	0	0	0	0	0	0	0	0	0	0	0	0	0	0	0	0	0	0	0	0	0	0	0	0	0	0	0	0	0	0	0	0	0	0	0	0	0	0	0	0	0	0	0	0	0	0
Endogenous1	hsa-miR-520f	hsa-miR-520f	MIMAT0002830	0	0	0	0	0	0	0	0	0	0	0	0	0	0	0	0	0	0	0	0	0	0	0	0	0	0	0	0	0	0	0	0	0	0	0	0	0	0	0	0	0	0	0	0	0	0
Endogenous1	hsa-miR-520g	hsa-miR-520g	MIMAT0002858	0	0	0	0	0	0	0	0	0	0	0	0	0	0	0	0	0	0	0	0	0	0	0	0	0	0	0	0	0	0	0	0	0	0	0	0	0	0	0	0	0	0	0	0	0	0
Endogenous1	hsa-miR-520h	hsa-miR-520h	MIMAT0002867	0	3.07461	0.901694	0.770389	0.517334	0	0	0	0	0	0	2.13435	0	0	0	0	0	0	0	0	0	0	0	0	0	0	0	4.15084	0	3.59113	0	0	0	2.25022	3.05807	0	1.49639	0	0	0	1.87297	3.73101	5.80291	5.34473	5.00383	0
Endogenous1	hsa-miR-521	hsa-miR-521	MIMAT0002854	0	0	0	0	0	0	0	0	0	0	0	0	0	0	0	0	0	0	0	0	0	0	0	0	0	0	0	0	0	0	0	0	0	0	0	0	0	0	0	0	0	0	0	0	0	0
Endogenous1	hsa-miR-522-3p	hsa-miR-522-3p	MIMAT0002868	0	0	0	0	0	0	0	0	0	0	0	0	0	0	0	0	0	0	0	0	0	0	0	0	0	0	0	0	2.76437	0	0	0	0	0	0	0	0	0	0	0	0	0	0	0	0	0
Endogenous1	hsa-miR-523-3p	hsa-miR-523-3p	MIMAT0002840	0	0	0	0	0	0	0	0	0	0	0	0	0	0	0	0	0	0	0	0	0	0	0	0	0	0	0	0	0	0	0	0	0	0	0	0	0	0	0	0	0	0	0	0	0	0
Endogenous1	hsa-miR-524-3p	hsa-miR-524-3p	MIMAT0002850	0	0	0	0	0	0	0	0	0	0	0	0	0	0	0	0	0	0	0	0	0	0	0	0	0	0	0	0	0	0	0	0	0	0	0	0	0	0	0	0	0	0	0	0	0	0
Endogenous1	hsa-miR-524-5p	hsa-miR-524-5p	MIMAT0002849	0	0	0	0	0	0	0	0	0	0	0	0	0	0	0	0	0	0	0	0	0	0	0	0	0	0	0	0	0	0	0	0	0	0	0	0	0	0	0	0	0	0	0	0	0	0
Endogenous1	hsa-miR-525-3p	hsa-miR-525-3p	MIMAT0002839	0	0	0	0	0	0	0	0	0	0	0	0	0	0	0	0	0	0	0	0	0	0	0	0	0	0	0	0	0	0	0	0	0	0	0	0	0	0	0	0	0	0	0	0	0	0
Endogenous1	hsa-miR-525-5p	hsa-miR-525-5p	MIMAT0002838	0	0	0	0	0	0	0	0	0	0	0	0	0	0	0	0	0	0	0	0	0	0	0	0	0	0	0	0	0	0	0	0	0	0	0	0	0	0	0	0	0	0	0	0	0	0
Endogenous1	hsa-miR-526a+hsa-miR-520c-5p+hsa-miR-518d-5p	hsa-miR-526a+hsa-miR-520c-5p+hsa-miR-518d-5p	MIMAT0002845	0	0	0	0	0	0	0	0	0	0	0	0	0	0	0	0	0	0	0	0	0	0	0	0	0	0	0	0	0	0	0	0	0	0	0	0	0	0	0	0	0	0	0	0	0	0
Endogenous1	hsa-miR-526b-5p	hsa-miR-526b-5p	MIMAT0002835	0	0	0	0	0	0	0	0	0	0	0	0	0	0	0	0	0	0	0	0	0	0	0	0	0	0	0	0	0	0	0	0	0	0	0	0	0	0	0	0	0	0	0	0	0	0
Endogenous1	hsa-miR-532-3p	hsa-miR-532-3p	MIMAT0004780	0	0	0	0	0	0	0	0	0	0	0	0	0	0	0	0	0	0	0	0	0	0	0	0	0	0	0	0	0	0	0	0	0	0	0	0	0	0	0	0	0	0	0	0	0	0
Endogenous1	hsa-miR-532-5p	hsa-miR-532-5p	MIMAT0002888	0.543209	0	0	0	0.644679	0	0.579329	1.28907	1.21776	0.821193	0	0	0	0	0	0	0	0	0	0	0	0	0	0	0	0	0	0	0	0	0	0	0	0	0	0	0	0	0	0	0	0	0	0	0	0
Endogenous1	hsa-miR-539-5p	hsa-miR-539-5p	MIMAT0003163	0	0	0	0	0	0	0	0	0	0	0	0	0	0	0	0	0	0	0	0	0	0	0	0	0	0	0	0	0	0	0	0	0	0	0	0	0	0	0	0	0	0	0	0	0	0
Endogenous1	hsa-miR-541-3p	hsa-miR-541-3p	MIMAT0004920	0	0	0	0	0	0	0	0	0	0	0	0	0	0	0	0	0	0	0	0	0	0	0	0	0	0	0	0	0	0	0	0	0	0	0	0	0	0	0	0	0	0	0	0	0	0
Endogenous1	hsa-miR-542-3p	hsa-miR-542-3p	MIMAT0003389	0	0	0	0	0	0	0	0	0.102551	0	0	0	0	0	0	0	0	0	0	0	0	0	0	0	0	0	0	0	0	0	0	0	0	0	0	0	0	0	0	0	0	0	0	0	0	0
Endogenous1	hsa-miR-542-5p	hsa-miR-542-5p	MIMAT0003340	0.889661	0	1.75409	0.483897	0	2.89127	0	0	0.118512	0.482656	0	0	0	0	0	0	0	0	0	0	0	0	0	0	0	0	0	0	0	0	0	0	0	0	0	0	0	0	0	0	0	0	0	0	0	0
Endogenous1	hsa-miR-543	hsa-miR-543	MIMAT0004954	0.488543	1.51091	0	0.770389	2.00248	0	1.49639	0.641642	1.18159	0	1.21776	0	0	0	0	0	1.591	0	0	0	0	0	0	0	0	0	0	0	0	0	0	0	0	0	0	0	3.73101	0	0	0	0	0	0	0	0	0
Endogenous1	hsa-miR-544a	hsa-miR-544a	MIMAT0003164	0	0	0	0	0	0	0	0	0	0	0	0	0	0	0	0	0	0	0	0	0	0	0	0	0	0	0	0	0	0	0	0	0	0	0	0	0	0	0	0	0	0	0	0	0	0
Endogenous1	hsa-miR-544b	hsa-miR-544b	MIMAT0015004	0	0	0	0	0	0	0	0	0	0	0	0	0	0	0	0	0	0	0	0	0	0	0	0	0	0	0	0	0	0	0	0	0	0	0	0	0	0	0	0	0	0	0	0	0	0
Endogenous1	hsa-miR-545-3p	hsa-miR-545-3p	MIMAT0003165	0	0	0	0	0	0	0	0	0	0	0	0	0	0	0	0	0	0	0	0	0	0	0	0	0	0	0	0	0	0	0	0	0	0	0	0	0	0	0	0	0	0	0	0	0	0
Endogenous1	hsa-miR-548a-3p	hsa-miR-548a-3p	MIMAT0003251	0	0	0	0	0	0	0	0	0	0	0	0	0	0	0	0	0	0	0	0	0	0	0	0	0	0	0	0	0	0	2.45298	0	0	0	0	0	0	0	0	0	0	0	0	0	4.0121	0
Endogenous1	hsa-miR-548a-5p	hsa-miR-548a-5p	MIMAT0004803	0.488543	3.14566	0.901694	0.483897	0	0.972848	0	0	0	0	0.520934	0	0	2.45298	0	2.22612	1.40154	0	0	0	0	0	0	0	0	0	0	0	0	0	0	0	0	0.889661	0	0	0	0	0	0	2.89127	1.57271	0	0	0	0
Endogenous1	hsa-miR-548aa	hsa-miR-548aa	MIMAT0018447	4.76146	9.03062	6.84102	5.61417	4.26314	6.31196	2.98305	4.51885	4.18255	4.76146	4.06675	2.68209	3.89568	3.38549	0	3.05807	4.03942	3.12335	3.61465	3.19294	4.68578	0	4.442	4.31791	6.84102	7.04672	0	4.15084	3.73101	0	3.97288	0	3.0023	3.80306	4.51885	0	0	0	5.31204	0	5.0323	6.61363	5.92619	5.00383	6.61363	4.35716
Endogenous1	hsa-miR-548ab	hsa-miR-548ab	MIMAT0018928	0	0	0	0	0	0	0	0	0	0	0	0	0	0	0	0	0	0	0	0	0	0	0	0	0	0	0	0	0	0	0	0	0	0	0	0	0	0	0	0	0	0	0	0	0	0
Endogenous1	hsa-miR-548ac	hsa-miR-548ac	MIMAT0018938	0	0	0	0	0	0	0	0	0	0	0	0	0	0	0	0	0	0	0	0	0	0	0	0	0	0	0	0	0	0	0	0	0	0	0	0	0	0	0	0	0	0	0	0	0	0
Endogenous1	hsa-miR-548ad	hsa-miR-548ad	MIMAT0018946	0	0	0	0	0	0	0	0	0	0	0	0	0	0	0	0	0	0	2.09576	0	0	1.86071	0	0	0	0	0	2.202	0	2.65684	0	5.27935	0	0.889661	0	0	2.85435	0	0	0	0	0	0	4.0121	0	0
Endogenous1	hsa-miR-548ae	hsa-miR-548ae	MIMAT0018954	0	0	0	0	0	0	0	0	0	0	0	0	0	0	0	0	0	0	0	0	0	0	0	0	0	0	0	0	0	0	0	0	0	0	0	0	0	0	0	0	0	0	0	0	0	0
Endogenous1	hsa-miR-548ag	hsa-miR-548ag	MIMAT0018969	0	0	0	0	0	0	0	0	0	0	0	0	0	0	0	0	0	0	0	0	0	0	0	0	0	0	0	0	0	0	0	0	0	0	0	0	0	0	0	0	0	0	0	0	0	0
Endogenous1	hsa-miR-548ah-5p	hsa-miR-548ah-5p	MIMAT0018972	0.740446	0.995576	2.68209	0	0	0	0	0.837682	0	0.821193	0.310759	5.27935	0	0	0	4.26314	4.3964	0	2.09576	0	3.2179	0	5.74151	0	6.45034	4.18255	0	3.33996	1.36752	0	3.24296	0	2.65684	2.25022	0	6.84102	7.77719	0	0	0	3.26802	3.73101	4.78749	6.19336	5.68111	7.28856
Endogenous1	hsa-miR-548ai	hsa-miR-548ai	MIMAT0018989	0.889661	0.995576	1.94441	0.599028	0	1.93567	0	0	0	0	0	0	0	0	0	0	0	0	0	0	0	0	0	0	0	0	0	0	0	0	0	0	0	0	0	0	0	0	0	0	0	0	4.0121	0	0	0
Endogenous1	hsa-miR-548aj-3p	hsa-miR-548aj-3p	MIMAT0018990	0	0	0	0	0	0	0	0	0	0	0	0	0	0	0	0	0	0	0	0	0	0	0	0	0	0	0	0	0	0	0	0	0	0	0	0	0	0	0	0	0	0	0	0	0	0
Endogenous1	hsa-miR-548ak	hsa-miR-548ak	MIMAT0019013	0	0	0	0	0	0	0	0	0	0	0	0	0	0	0	0	0	0	0	0	0	0	0	0	0	0	0	0	0	0	0	0	0	0	0	0	0	0	0	0	0	0	0	0	0	0
Endogenous1	hsa-miR-548al	hsa-miR-548al	MIMAT0019024	0	0	0	0	0	0	0	0	0	0	0.173713	0	0	0	0	2.488	0	0	3.03018	0	0	4.48876	5.00383	0	0	0	0	2.89127	0	3.38549	0	0	0	1.43286	0	6.4209	4.20148	0	0	0	3.26802	0	4.78749	5.90028	0	5.92619
Endogenous1	hsa-miR-548am-3p	hsa-miR-548am-3p	MIMAT0019076	0	0	0	0	0	0	0	0	0	0	0	0	0	0	0	0	0	0	0	0	0	0	0	0	0	0	0	0	0	0	0	0	0	0	0	0	0	0	0	0	0	0	0	0	0	0
Endogenous1	hsa-miR-548an	hsa-miR-548an	MIMAT0019079	0	0	0	0	0	0	0	0	0	0	0	0	0	0	0	0	0	0	0	0	0	0	0	0	0	0	0	0	0	0	0	0	0	0	0	0	0	0	0	0	0	0	0	0	0	0
Endogenous1	hsa-miR-548b-3p	hsa-miR-548b-3p	MIMAT0003254	0	0	0	0	0	0	0	0	0	0	0	0	0	0	0	0	0	0	0	0	0	0	0	0	0	0	0	0	0	0	0	0	0	0	0	0	0	0	0	0	0	0	0	0	0	0
Endogenous1	hsa-miR-548b-5p	hsa-miR-548b-5p	MIMAT0004798	0	0	0	0	0	0	0	0	0	0	0	0	0	0	0	0	0	0	0	0	0	0	0	0	0	0	0	0	0	0	0	0	0	0	0	0	0	0	0	0	0	0	0	0	0	0
Endogenous1	hsa-miR-548c-3p	hsa-miR-548c-3p	MIMAT0003285	0	0	0	0	0	0	0	0	0	0	0	0	0	0	0	0	0	0	0	0	0	0	0	0	0	0	0	0	0	0	0	0	0	0	0	0	0	0	0	0	0	0	0	0	0	0
Endogenous1	hsa-miR-548c-5p	hsa-miR-548c-5p	MIMAT0004806	0	0	0	0	0	0	0	0	0	0	0	0	0	0	0	0	0	0	0	0	0	0	0	0	0	0	0	0	0	0	0	0	0	0	0	0	0	0	0	0	0	0	0	0	0	0
Endogenous1	hsa-miR-548d-3p	hsa-miR-548d-3p	MIMAT0003323	0.543209	3.07461	1.1189	0	0	0	0	0	0	1.34598	0.173713	0	0	0	0	0	0	0	0	0	0	0	0	0	2.14644	0	0	0	0	0	0	0	0	0	0	0	0	0	0	0	0	0	0	0	0	0
Endogenous1	hsa-miR-548d-5p	hsa-miR-548d-5p	MIMAT0004812	0	0	0	0	0	0	0	0	0	0	0	0	0	0	0	0	0	0	0	0	0	0	0	0	0	0	0	0	0	0	0	0	0	0	0	0	0	0	0	0	0	0	0	0	0	0
Endogenous1	hsa-miR-548e	hsa-miR-548e	MIMAT0005874	0	0	0	0	0	0	0	0	0	0	0	0	0	0	0	0	0	0	0	0	0	0	0	0	0	0	0	0	0	0	0	0	0	0	0	0	0	0	0	0	0	0	0	0	0	0
Endogenous1	hsa-miR-548f	hsa-miR-548f	MIMAT0005895	0	0	0	0	0	0	0	0	0	0	0	0	0	0	0	0	0	0	0	0	0	0	0	0	0	0	0	0	0	0	0	0	0	0	0	0	0	0	0	0	0	0	0	0	0	0
Endogenous1	hsa-miR-548g-3p	hsa-miR-548g-3p	MIMAT0005912	0	0	0	0	0	0	0	0	0	0	0	0	0	0	0	0	0	0	0	0	0	0	0	0	0	0	0	0	0	0	0	0	0	0	0	0	0	0	0	0	0	0	0	0	0	0
Endogenous1	hsa-miR-548h-5p	hsa-miR-548h-5p	MIMAT0005928	0	0	0	0	0	0	0	0	0	0	0	0	0	0	0	0	0	0	0	0	0	0	0	0	0	0	0	0	0	0	0	0	0	0	0	0	0	0	0	0	0	0	0	0	0	0
Endogenous1	hsa-miR-548i	hsa-miR-548i	MIMAT0005935	0	0	0	0	0	0	0	0	0	0	0	0	0	0	0	0	0	0	0	0	0	0	0	0	0	0	0	1.52543	0	0	0	0	0	0	0	0	0	0	0	0	0	0	0	0	0	0
Endogenous1	hsa-miR-548j	hsa-miR-548j	MIMAT0005875	0	0	0	0	0	0	0	0	0	0	0	0	0	0	0	0	0	0	0	0	0	0	0	0	0	0	0	0	0	0	0	0	0	0	0	0	0	0	0	0	0	0	0	0	0	0
Endogenous1	hsa-miR-548k	hsa-miR-548k	MIMAT0005882	0	0	0	0	0	0	0	0	0	0	0	0	0	0	0	0	0	0	0	0	0	0	0	0	0	0	0	0	0	0	0	0	0	0	0	0	0	0	0	0	0	0	0	0	0	0
Endogenous1	hsa-miR-548l	hsa-miR-548l	MIMAT0005889	0	0	0	0	0	0	0	0	0	0	0	0	0	0	0	0	0	0	0	0	0	0	0	0	0	0	0	0	0	0	0	0	0	0	0	0	0	0	0	0	0	0	0	0	0	0
Endogenous1	hsa-miR-548m	hsa-miR-548m	MIMAT0005917	0	0	0	0	0	0	0	0	0	0	0	0	0	0	0	0	0	0	0	0	0	0	0	0	0	0	0	0	0	0	0	0	0	0	0	0	0	0	0	0	0	0	0	0	0	0
Endogenous1	hsa-miR-548n	hsa-miR-548n	MIMAT0005916	0	0	0.901694	0	0	0	0	0	0	0.543209	0	0	0	0	0	0	0	0	0	0	0	0	0	0	0	0	0	0	0	0	1.40154	0	0	0	0	0	0	0	0	0	0	0	0	4.0121	0	0
Endogenous1	hsa-miR-548o-3p	hsa-miR-548o-3p	MIMAT0005919	0	0	0	0	0	0	0	0	0	0	0	0	0	0	0	0	0	0	0	0	0	0	0	0	0	0	0	0	0	0	0	0	0	0	0	0	0	0	0	0	0	0	0	0	0	0
Endogenous1	hsa-miR-548p	hsa-miR-548p	MIMAT0005934	0	0	0	0	0	0	0	0	0	0	0	0	0	0	0	0	0	0	0	0	0	0	0	0	0	0	0	0	0	0	0	0	0	0	0	0	0	0	0	0	0	0	0	0	0	0
Endogenous1	hsa-miR-548q	hsa-miR-548q	MIMAT0011163	0.298288	1.21776	2.14644	2.13435	0	1.41402	0	0	0	0	0	0	0	0	0	0	0	0	0	0	1.69726	0	0	0	0	0	0	0	0	0	0	0	0	0	0	0	0	0	0	0	0	0	0	0	0	0
Endogenous1	hsa-miR-548s	hsa-miR-548s	MIMAT0014987	0	0	0	0	0	0	0	0	0	0	0	0	0	0	0	0	0	0	0	0	0	0	0	0	0	0	0	0	0	0	0	0	0	0	0	0	0	0	0	0	0	0	0	0	0	0
Endogenous1	hsa-miR-548t-5p	hsa-miR-548t-5p	MIMAT0015009	0	0	0	0	0	0	0	0	0	0	0	0	0	0	0	0	0	0	0	0	0	0	0	0	0	0	0	0	0	0	0	0	0	0	0	0	0	0	0	0	0	0	0	0	0	0
Endogenous1	hsa-miR-548u	hsa-miR-548u	MIMAT0015013	0	0	0	0	0	0	0	0	0	0	0	0	0	0	0	0	0	0	0	0	0	0	0	0	0	0	0	0	0	0	0	0	0	0	0	0	0	0	0	0	0	0	0	0	0	0
Endogenous1	hsa-miR-548v	hsa-miR-548v	MIMAT0015020	0	0	0	0	0	0	0	0	0.227982	0	0	0	0	0	0	0	0	0	0	0	0	0	0	0	0	0	0	0	0	0	0	0	0	0	0	0	0	0	0	0	0	0	0	0	0	0
Endogenous1	hsa-miR-548w	hsa-miR-548w	MIMAT0015060	0	0	0	0	0	0	0	0	0	0	0	0	0	0	0	0	0	0	0	0	0	0	0	0	0	0	0	0	0	0	0	0	0	0	0	0	0	0	0	0	0	0	0	0	0	0
Endogenous1	hsa-miR-548x-3p	hsa-miR-548x-3p	MIMAT0015081	0	0	0	0	0	0	0	0	0	0	0.802111	0	0	0	0	0	0	0	1.66256	0	0	2.89127	0	0	2.42543	0	0	1.95314	0	0	3.48559	5.00383	2.31264	0.889661	0	0	3.73101	0	0	0	0	0	0	4.0121	0	4.81352
Endogenous1	hsa-miR-548y	hsa-miR-548y	MIMAT0018354	0	0	0	0	0	0	0	0	0	0	0	0	0	0	0	0	0	0	0	0	0	0	0	0	0	0	0	0	0	0	0	0	0	0	0	0	0	0	0	0	0	0	0	0	0	0
Endogenous1	hsa-miR-548z	hsa-miR-548z	MIMAT0018446	0	0	0	0	0	0	0	0	0	0	0	0	0	0	0	0	0	0	0	0	0	0	0	0	0	0	0	0	0	0	0	0	0	0	0	0	1.49639	0	0	0	0	0	0	0	0	0
Endogenous1	hsa-miR-549	hsa-miR-549	MIMAT0003333	2.27433	4.46538	4.15084	3.52935	0.517334	2.73585	0	0.961996	0.102551	1.40154	1.60943	0	1.19968	0	0	0	2.35095	0	0	0	2.52364	0	4.76146	1.60943	3.16797	5.24339	0	0	2.85435	0	1.40154	0	2.47049	1.36752	0	0	0	6.51632	0	0	3.26802	5.80291	6.31196	4.0121	0	4.35716
Endogenous1	hsa-miR-550a-5p	hsa-miR-550a-5p	MIMAT0004800	0	0	0	0	0	0	0	0	0	0	0	0	1.19968	0	0	0	0	0	0	0	1.43286	0	0	0	0	0	0	0	0	0	0	0	0	0	0	0	0	0	0	0	0	0	0	0	0	0
Endogenous1	hsa-miR-550b-3p	hsa-miR-550b-3p	MIMAT0018445	0	1.51091	0	0	0.351606	0	0	0	0	0	0.400145	0	0	0	0	0	1.21776	0	0	0	1.69726	0	0	0	0	0	0	0	0	0	0	0	0	0	0	0	4.68578	0	0	0	0	0	0	0	0	3.09114
Endogenous1	hsa-miR-551a	hsa-miR-551a	MIMAT0003214	0	0	0	0	0	0	0	0	0	0	0	0	0	0	0	0	0	0	0	0	0	2.39789	0	0	0	0	0	0	0	0	2.73585	0	0	0	0	5.4623	0	0	0	0	0	2.70733	0	0	0	3.66431
Endogenous1	hsa-miR-551b-3p	hsa-miR-551b-3p	MIMAT0003233	0	0	0	0	0	0	0	0	0	0	0	0	0	0	0	0	0	0	0	0	0	0	0	0	0	0	0	0	0	0	0	0	0	0	0	0	0	0	0	0	0	0	0	0	0	0
Endogenous1	hsa-miR-552	hsa-miR-552	MIMAT0003215	0	0	0	0	0	0	0	0	0	0	0	0	0	0	0	0	0	0	0	0	0	0	0	0	0	0	0	0	0	0	0	0	0	0	0	0	0	0	0	0	0	0	0	0	0	3.09114
Endogenous1	hsa-miR-553	hsa-miR-553	MIMAT0003216	0	0	0	0	0	0	0	0	0	0	0.24114	0	0	0	0	0	0	0	0	0	0	0	0	0	1.66256	0	0	2.202	0	0	2.03587	0	0	0	0	6.0891	5.16596	0	0	0	0	0	0	0	0	6.28102
Endogenous1	hsa-miR-554	hsa-miR-554	MIMAT0003217	0	0	0	0	0	0	0	0	0	0	0	0	0	0	0	0	0	0	0	0	0	0	0	0	0	0	0	0	0	0	0	0	0	0	0	0	0	0	0	0	0	0	0	0	0	0
Endogenous1	hsa-miR-555	hsa-miR-555	MIMAT0003219	0	0	0	0	0	0	0	0	0	0	0	0	0	0	0	0	0	0	0	0	0	0	0	0	0	0	0	0	0	0	0	0	0	0	0	0	0	0	0	0	0	0	0	0	0	0
Endogenous1	hsa-miR-556-3p	hsa-miR-556-3p	MIMAT0004793	0	0	0	0	0	0	0	0	0	0	0	0	0	0	0	0	0	0	0	0	0	0	0	0	0	0	0	0	0	0	0	0	0	0	0	0	0	0	0	0	0	0	0	0	0	0
Endogenous1	hsa-miR-556-5p	hsa-miR-556-5p	MIMAT0003220	0	0	0	0	0	0	0	0	0	0	0	0	0	0	0	0	0	0	0	0	0	0	0	0	0	0	0	0	0	0	0	0	0	0	0	0	0	0	0	0	0	0	0	0	0	0
Endogenous1	hsa-miR-557	hsa-miR-557	MIMAT0003221	0	0	0	0	0	0	0	0	0	0	0	0	0	0	0	0	0	0	0	0	0	0	0	0	0	0	0	0	0	0	0	0	0	0	0	0	0	0	0	0	0	0	0	0	0	0
Endogenous1	hsa-miR-558	hsa-miR-558	MIMAT0003222	0	0	0	0	0	0	0	0	0	0	0	0	0	0	0	1.95314	0	0	0	0	0	0	0	0	0	0	0	0.961996	0	0	0	0	0	0	0	0	0	0	0	0	0	0	0	0	0	0
Endogenous1	hsa-miR-559	hsa-miR-559	MIMAT0003223	0	0	0	0	0	0	0	0	0	0	0	0	0	0	0	0	0	0	0	0	0	0	0	0	0	0	0	0	0	0	0	0	0	0	0	0	0	0	0	0	0	0	0	0	0	0
Endogenous1	hsa-miR-561-3p	hsa-miR-561-3p	MIMAT0003225	0	0	0	0	0	0	0	0	0	0	0	0	0	0	0	0	0	0	0	0	0	0	0	0	0	0	0	0	0	0	0	0	0	0	0	0	0	0	0	0	0	0	0	0	0	0
Endogenous1	hsa-miR-562	hsa-miR-562	MIMAT0003226	0	0	0	0	0	0	0	0	0	0	0	0	0	0	0	0	0	0	0	0	0	0	0	0	0	0	0	0	0	0	0	0	0	0	0	0	0	0	0	0	0	0	0	0	0	0
Endogenous1	hsa-miR-563	hsa-miR-563	MIMAT0003227	0	0	0	0	0	0	0	0	0	0	0	0	0	0	0	0	0	0	0	0	0	2.89127	0	0	0	0	0	0	0	0	0	0	0	0	0	0	0	0	0	0	0	0	0	0	0	0
Endogenous1	hsa-miR-564	hsa-miR-564	MIMAT0003228	0	0	0	0	0	0	0	0	0	0	0	0	0	0	0	0	0	0	0	0	0	0	0	0	0	0	0	0	0	0	0	0	0	0	0	0	0	0	0	0	0	0	0	0	0	0
Endogenous1	hsa-miR-566	hsa-miR-566	MIMAT0003230	0	0	0	0	0	0	0	0	0	0	0	0	0	0	0	0	0	0	0	0	0	0	0	0	0	0	0	0	0	0	0	0	0	0	0	0	0	0	0	0	0	0	0	0	0	0
Endogenous1	hsa-miR-567	hsa-miR-567	MIMAT0003231	0	0	0	0	0	0	0	0	0	0	0	0	0	0	0	0	0	0	0	0	0	0	0	0	0	0	0	0	0	0	0	0	0	0	0	0	0	0	0	0	0	0	0	0	0	0
Endogenous1	hsa-miR-568	hsa-miR-568	MIMAT0003232	0	0	0	0	0	0	0	0	0	0	0	0	0	0	0	0	0	0	0	0	0	0	0	0	0	0	0	0	0	0	0	0	0	0	0	0	0	0	0	0	0	0	0	0	0	0
Endogenous1	hsa-miR-569	hsa-miR-569	MIMAT0003234	0	0	0	0	0	0	0	0	0	0	0	0	0	0	0	0	0	0	0	0	0	0	0	0	0	0	0	0	0	0	0	0	0	0	0	0	0	0	0	0	0	0	0	0	0	0
Endogenous1	hsa-miR-570-3p	hsa-miR-570-3p	MIMAT0003235	2.42543	5.70988	4.3964	4.0121	2.12226	3.12335	0.802111	1.73748	0.995576	2.65684	2.89127	3.61465	2.73585	3.66431	0	3.05807	2.35095	2.59886	3.40361	3.46392	4.31791	0	6.64629	3.05807	5.27935	6.87668	0	4.15084	3.50747	3.14566	5.09264	0	3.73101	3.2179	4.35716	4.81352	0	6.97332	0	0	5.49229	5.16596	7.67369	6.3429	6.91233	5.74151
Endogenous1	hsa-miR-571	hsa-miR-571	MIMAT0003236	0	0	0	0	0	0	0	0	0	0	0	0	0	0	0	0	0	0	0	0	0	0	0	0	0	0	0	0	0	0	0	0	0	0	0	0	0	0	0	0	0	0	0	0	0	0
Endogenous1	hsa-miR-572	hsa-miR-572	MIMAT0003237	0	0	0	0	0	0	0	0	0	0	0	0	0	0	0	0	0	0	0	0	0	0	0	0	0	0	0	0.961996	0	0	0	0	0	0	0	0	0	0	0	0	0	0	0	0	0	0
Endogenous1	hsa-miR-573	hsa-miR-573	MIMAT0003238	0	1.86071	0	0	1.00745	0	0.403152	0	0.482656	0	1.34598	0	1.47405	0	0	1.95314	0	0	0	0	0	3.46392	0	0	1.90432	0	0	0	1.73748	0	4.2204	0	0	1.36752	3.26802	0	0	0	0	0	3.78732	3.14566	0	0	0	3.66431
Endogenous1	hsa-miR-574-3p	hsa-miR-574-3p	MIMAT0003239	4.89103	4.68578	3.85771	5.77314	4.76146	5.40582	4.48876	4.09293	4.76146	3.36737	3.46392	5.0323	4.18255	3.16797	0	2.22612	3.85771	4.2204	4.94527	3.93366	2.45298	3.09114	0	2.80936	1.47405	0	4.46538	5.43406	4.76146	3.14566	4.2204	5.27935	4.85228	3.77158	3.93366	5.90028	4.46538	0	4.06675	4.89103	3.26802	4.3964	0	0	5.90028	4.81352
Endogenous1	hsa-miR-574-5p	hsa-miR-574-5p	MIMAT0004795	3.66431	5.34473	3.80306	3.93366	4.31791	4.3964	4.11912	4.26314	3.69044	4.89103	3.46392	4.11912	4.58471	5.16596	5.77314	2.22612	4.24177	3.61465	5.20743	3.93366	3.2179	3.83038	5.92619	4.18255	4.35716	5.90028	3.93366	1.52543	4.3964	4.62048	3.83038	6.84102	4.442	4.03942	4.51885	0	4.91815	0	6.22323	6.22323	4.03942	4.78749	5.20743	6.19336	0	0
Endogenous1	hsa-miR-575	hsa-miR-575	MIMAT0003240	4.94527	5.65233	4.76146	6.55286	6.22323	5.70988	6.84102	4.09293	4.442	6.97332	6.28102	4.65313	7.67369	4.97455	8.30556	6.61363	6.91233	4.76146	6.22323	5.34473	7.20529	7.47375	10.3509	6.19336	6.28102	8.78768	6.47978	8.04686	6.67894	8.44899	6.91233	9.61058	5.57601	6.16349	7.16701	8.63071	8.30556	7.90555	10.3509	8.63071	6.87668	7.77719	8.16249	9.61058	8.63071	8.30556
Endogenous1	hsa-miR-576-3p	hsa-miR-576-3p	MIMAT0004796	0	0	0	0	0	0	0	0	0	0	0	0	0	0	0	0	0	0	0	0	0	0	0	0	0	0	0	0	0	0	0	0	0	0	0	0	0	0	0	0	0	0	0	0	0	0
Endogenous1	hsa-miR-576-5p	hsa-miR-576-5p	MIMAT0003241	0	0	0	0	0	0	0	0	0	0	0	0	0	0	0	0	0	0	0	0	0	0	0	0	0	0	0	0	0	0	0	0	0	0	0	0	0	0	0	0	0	0	0	0	0	0
Endogenous1	hsa-miR-577	hsa-miR-577	MIMAT0003242	0	0	0	0	0	0	0	0	0	0	0	0	0	0	0	0	0	0	0	0	0	0	0	0	0	0	0	0	0	0	0	0	0	0	0	0	4.20148	0	0	0	0	0	0	0	0	3.09114
Endogenous1	hsa-miR-578	hsa-miR-578	MIMAT0003243	0	0	0	0	0	0	0	0	0	0	0	0	1.47405	0	0	0	0	0	0	0	1.43286	0	0	0	0	0	0	0	0	0	0	0	0	0	0	0	4.20148	0	0	0	0	0	0	0	0	0
Endogenous1	hsa-miR-579	hsa-miR-579	MIMAT0003244	2.06926	4.26314	3.07461	3.16797	2.27433	2.35095	1.84846	1.51091	0.755418	1.72088	2.37442	3.46392	3.77158	3.09114	5.90028	3.59113	3.85771	3.78732	4.03942	2.85435	3.12335	3.46392	6.45034	0	4.20148	4.51885	3.61465	5.27935	2.9638	3.97288	4.89103	6.03141	2.65684	2.62785	4.35716	5.20743	2.85435	7.56915	5.16596	0	4.48876	5.99176	7.12872	6.3429	5.68111	6.84102
Endogenous1	hsa-miR-580	hsa-miR-580	MIMAT0003245	0	0	0	0	0	0	0	0	0	0	0	0	0	0	0	0	0	0	0	0	0	0	0	0	0	0	0	0	0	0	0	0	0	0	0	0	0	0	0	0	0	0	0	0	0	0
Endogenous1	hsa-miR-581	hsa-miR-581	MIMAT0003246	0	0	0	0	0	0	0	0	0	0	0	0	0	0	0	0	0	0	0	0	0	0	0	0	0	0	0	0	0	0	0	0	0	0	0	0	0	0	0	0	0	0	0	0	0	0
Endogenous1	hsa-miR-582-3p	hsa-miR-582-3p	MIMAT0004797	0	0	0	0	0	0	0	0	0	0	0	0	0	0	0	0	0	0	0	0	0	0	0	0	0	0	0	0	0	0	0	0	0	0	0	0	0	0	0	0	0	0	0	0	0	0
Endogenous1	hsa-miR-582-5p	hsa-miR-582-5p	MIMAT0003247	0	0	0	0	0	0	0	0	0.070372	0	0	0	0	0	0	0	0	0	0	0	0	0	0	0	0	0	0	0	0	0	0	0	0	0	0	0	0	0	0	0	0	0	0	0	0	0
Endogenous1	hsa-miR-583	hsa-miR-583	MIMAT0003248	0	0	0	0	0	0	0	0	0	0	0	0	0	0	0	0	0	0	0	0	0	0	0	0	0	0	0	0	0	0	0	0	0	0	0	0	0	0	0	0	0	0	0	0	0	0
Endogenous1	hsa-miR-584-5p	hsa-miR-584-5p	MIMAT0003249	0	0	0	0	0	0	0	0	0	0	0	0	0	0	0	0	0	0	0	0	0	0	0	0	0	0	0	0	0	0	0	0	0	0	0	0	0	0	0	0	0	0	0	0	0	0
Endogenous1	hsa-miR-585	hsa-miR-585	MIMAT0003250	0	0	0	0	0	0	0	0	0	0	0	0	0	0	0	0	0	0	0	0	0	0	0	0	0	0	0	0	0	0	0	0	0	0	0	0	0	0	0	0	0	0	0	0	0	0
Endogenous1	hsa-miR-586	hsa-miR-586	MIMAT0003252	0	0	0	0	0	0	0	0	0	0	0	0	0	0	0	0	0	0	0	0	0	0	0	0	0	0	0	0	0	0	0	0	0	0	0	0	0	0	0	0	0	0	0	0	0	0
Endogenous1	hsa-miR-587	hsa-miR-587	MIMAT0003253	0	0	0	0	0	0	0	0	0	0	0	0	0	0	0	0	0	0	1.66256	0	0	0	0	0	1.66256	0	0	0	0	0	0	0	0	0	0	0	0	0	0	0	0	0	0	0	0	0
Endogenous1	hsa-miR-588	hsa-miR-588	MIMAT0003255	0	0	0	0	0	0	0	0	0	0	0	0	0	0	0	0	0	0	0	0	0	0	0	0	0	0	0	0	0	0	0	0	0	0	0	0	0	0	0	0	0	0	0	0	0	0
Endogenous1	hsa-miR-589-5p	hsa-miR-589-5p	MIMAT0004799	0	0	0	0	0	0	0	0	0	0	0	0	0	0	0	0	0	0	0	0	0	0	0	0	0	0	0	0	0	0	0	0	0	0	0	0	0	0	0	0	0	0	0	0	0	0
Endogenous1	hsa-miR-590-3p	hsa-miR-590-3p	MIMAT0004801	0	0	0	0	0	0	0	0	0	0	0	0	0	0	0	0	0	0	0	0	0	0	0	0	0	0	0	0	0	0	0	0	0	0	0	0	0	0	0	0	0	0	0	0	0	0
Endogenous1	hsa-miR-590-5p	hsa-miR-590-5p	MIMAT0003258	0.403152	0	0	0	0	0	0.802111	0	0	0	0	0	0	0	0	0	1.75409	0	0	2.06926	0	1.86071	0	0	1.47405	0	0	0	0	0	0	0	0	0	0	0	0	0	0	0	0	0	0	0	0	0
Endogenous1	hsa-miR-591	hsa-miR-591	MIMAT0003259	0	0	0	0	0	0	0	0	0	0	0	0	0	0	0	0	0	0	0	0	0	0	0	0	0	0	0	0	0	0	0	0	0	0	0	0	0	0	0	0	0	0	0	0	0	0
Endogenous1	hsa-miR-592	hsa-miR-592	MIMAT0003260	0	0	0	0	0	0	0	0	0	0	0	0	0	0	0	0	0	0	0	0	0	0	0	0	0	0	0	0	0	0	0	0	0	0	0	0	0	0	0	0	0	0	0	0	0	0
Endogenous1	hsa-miR-593-3p	hsa-miR-593-3p	MIMAT0004802	0	0	0	0	0	0	0	0	0.118512	0	0	0	0	0	0	0	0	0	0	0	0	0	0	0	0	0	0	0	0	0	0	0	0	0	0	0	0	0	0	0	0	0	0	0	0	0
Endogenous1	hsa-miR-595	hsa-miR-595	MIMAT0003263	0	0	0	0	0	0	0	0	0	0	0	0	0	0	0	0	0	0	0	0	0	0	0	0	0	0	0	0	0	0	0	0	0	0	0	0	0	0	0	0	0	0	0	0	0	0
Endogenous1	hsa-miR-596	hsa-miR-596	MIMAT0003264	0	0	0	0	0	0	0	0	0	0	0	0	0	0	0	0	0	0	0	0	0	0	0	0	0	0	0	0	0	0	0	0	0	0	0	0	0	0	0	0	0	0	0	0	0	0
Endogenous1	hsa-miR-597	hsa-miR-597	MIMAT0003265	0	0	0	0	0	0	0	0	0	0	0	0	0	0	0	0	0	0	0	0	0	0	0	0	0	0	0	0	0	0	0	0	0	0	0	0	0	0	0	0	0	2.22612	0	0	0	3.09114
Endogenous1	hsa-miR-598	hsa-miR-598	MIMAT0003266	0	0	0.799518	0.483897	0.517334	0	0.850127	0	0	0	1.34598	1.69726	0	0	0	0	1.21776	0	3.61465	0	1.87297	4.76146	0	1.43286	2.14644	0	0	3.83038	0	0	5.40582	6.45034	0	0.889661	3.63818	5.0323	6.19336	0	0	0	1.87297	2.70733	6.55286	6.97332	5.37527	6.58325
Endogenous1	hsa-miR-599	hsa-miR-599	MIMAT0003267	0	0	0	0	0	0	0	0	0	0	0	0	0	0	0	0	0	0	0	0	0	0	0	0	0	0	0	0	0	0	0	0	0	0	0	0	0	0	0	0	0	0	0	0	0	0
Endogenous1	hsa-miR-600	hsa-miR-600	MIMAT0003268	0	0	0	0	0	0	0	0	0	0	0	0	0	0	0	0	0	0	0	0	0	0	0	0	0	0	0	0	0	0	0	0	0	0	0	0	0	0	0	0	0	0	0	0	0	0
Endogenous1	hsa-miR-601	hsa-miR-601	MIMAT0003269	5.27935	4.91815	3.69044	6.25213	2.27433	6.31196	4.31791	3.2179	4.54894	6.91233	2.37442	0	4.48876	0	0	2.22612	3.12335	0	2.09576	2.06926	1.43286	0	7.77719	3.29028	4.20148	4.35716	0	0	1.49639	0	0	0	2.47049	5.16596	2.47049	0	9.2903	0	0	0	4.03942	1.57271	4.31791	7.24693	0	0
Endogenous1	hsa-miR-602	hsa-miR-602	MIMAT0003270	0	0	0	0	0	0	0	0	0	0	0	0	0	0	0	0	0	0	0	0	0	0	0	0	0	0	0	0	0	0	0	0	0	0	0	0	0	0	0	0	0	0	0	0	0	0
Endogenous1	hsa-miR-603	hsa-miR-603	MIMAT0003271	0	0	0	0	0	0	0	0	0	0	0	0	0	0	0	0	0	0	0	0	0	0	0	0	0	0	0	0	0	0	0	0	0	0	0	0	0	0	0	0	0	0	0	0	0	0
Endogenous1	hsa-miR-604	hsa-miR-604	MIMAT0003272	0	0	0	0	1.27537	0	0.403152	0	0.118512	0	0.520934	0	0	0	0	2.87281	1.591	0	0	0	2.22612	2.89127	0	2.488	3.05807	4.0121	3.61465	3.83038	2.202	0	3.69044	0	0	1.75409	0	0	2.85435	0	0	0	2.62785	3.14566	5.20743	4.0121	0	5.74151
Endogenous1	hsa-miR-605	hsa-miR-605	MIMAT0003273	0	0	0	0	0	0	0	0	0	0	0	0	0	0	0	0	0	0	0	0	0	0	0	0	0	0	0	0	0	0	0	0	0	0	0	0	0	0	0	0	0	0	0	0	0	0
Endogenous1	hsa-miR-606	hsa-miR-606	MIMAT0003274	0	0	0	0	0	0	0	0	0	0	0	0	0	0	0	0	0	0	0	0	0	0	0	0	0	0	0	0	0	0	0	0	0	0	0	0	0	0	0	0	0	0	0	0	0	0
Endogenous1	hsa-miR-607	hsa-miR-607	MIMAT0003275	0	0	0	0	0	0	0	0	0	0	0	0	0	0	0	0	0	0	0	0	0	0	0	0	0	0	0	0	0	0	0	0	0	0	0	0	0	0	0	0	0	0	0	0	0	0
Endogenous1	hsa-miR-608	hsa-miR-608	MIMAT0003276	0	0	0	0	0	0	0	0	0	0	0	0	0	0	0	0	0	0	0	0	0	0	0	0	0	0	0	0	0	0	0	0	0	0	0	0	0	0	0	0	0	0	0	0	0	0
Endogenous1	hsa-miR-609	hsa-miR-609	MIMAT0003277	0	0	0	0	0	0	0	0	0	0	0	0	0	0	0	0	0	0	0	0	0	0	0	0	0	0	0	0	0	0	0	0	0	0	0	0	0	0	0	0	0	0	0	0	0	0
Endogenous1	hsa-miR-610	hsa-miR-610	MIMAT0003278	0	0	0	0	0	0	0	0	0	0	0	0	0	0	0	0	0	0	0	0	0	0	0	0	0	0	0	0	0	0	0	0	0	0	0	0	0	0	0	0	0	0	0	0	0	0
Endogenous1	hsa-miR-611	hsa-miR-611	MIMAT0003279	0	0	0	0	0	0	0	0	0	0	0	0	0	0	0	0	0	0	0	0	0	0	0	0	0	0	0	0	0	0	0	0	0	0	0	0	0	0	0	0	0	0	0	0	0	0
Endogenous1	hsa-miR-612	hsa-miR-612	MIMAT0003280	0	1.21776	0.901694	0	0	0	0	0	0	0.709697	0.24114	1.90432	1.90432	0	0	3.77158	0	0	1.66256	0	1.87297	4.85228	5.54914	0	2.42543	0	3.93366	3.16797	0	5.16596	1.40154	6.03141	0	1.55442	0	6.4209	6.06025	6.76809	4.06675	0	1.87297	4.18255	5.43406	5.74151	4.35716	5.34473
Endogenous1	hsa-miR-613	hsa-miR-613	MIMAT0003281	0	0	0	0	0	0	0	0	0	0	0	0	0	0	0	0	0	0	0	0	0	0	0	0	0	0	0	0	0	0	0	0	0	0	0	0	0	0	0	0	0	0	4.31791	0	0	0
Endogenous1	hsa-miR-614	hsa-miR-614	MIMAT0003282	0	0	0	0	0	0	0	0	0	0	0	0	0	0	0	0	0	0	0	0	0	0	0	0	0	0	0	0	0	0	0	0	0	0	0	0	0	0	0	0	0	0	0	0	0	0
Endogenous1	hsa-miR-615-3p	hsa-miR-615-3p	MIMAT0003283	0	0	0	0	0	0	0	0	0	0	0	0	0	0	0	0	0	0	0	0	0	0	0	0	0	0	0	0	0	0	0	0	0	0	0	0	0	0	0	0	0	0	0	0	0	0
Endogenous1	hsa-miR-615-5p	hsa-miR-615-5p	MIMAT0004804	0	0	0	0	0	0	0	0	0	0	0	0	0	0	0	0	0	0	0	0	0	0	0	0	0	0	0	0	0	0	0	0	0	0	0	0	0	0	0	0	0	0	0	0	0	0
Endogenous1	hsa-miR-616-3p	hsa-miR-616-3p	MIMAT0004805	0	0	0	0	0	0	0	0	0	0	0	0	0	0	0	0	0	0	0	0	0	0	0	0	0	0	0	0	0	0	0	0	0	0	0	0	0	0	0	0	0	0	0	0	0	0
Endogenous1	hsa-miR-617	hsa-miR-617	MIMAT0003286	0	0	0	0	0	0	0	0	0	0	0	0	0	0	0	0	0	0	0	0	0	0	0	0	0	0	0	0	0	0	0	0	0	0	0	0	0	0	0	0	0	0	0	0	0	0
Endogenous1	hsa-miR-618	hsa-miR-618	MIMAT0003287	0	0	0	0	0	0	0	0	0	0	0	0	0	0	0	0	0	0	0	0	0	0	0	0	0	0	0	0	0	0	0	0	0	0	0	0	0	0	0	0	0	0	0	0	0	0
Endogenous1	hsa-miR-619	hsa-miR-619	MIMAT0003288	0	0	0	0	0	0	0	0	0	0	0	0	0	0	0	0	0	0	0	0	0	0	0	0	0	0	0	0	0	0	0	0	0	0	0	0	0	0	0	0	0	0	0	0	0	0
Endogenous1	hsa-miR-620	hsa-miR-620	MIMAT0003289	0	0	0	0	0	0	0	0	0	0	0	0	0	0	0	0	0	0	0	0	0	0	0	0	0	0	0	0	0	0	0	0	0	0	0	0	0	0	0	0	0	0	0	0	0	0
Endogenous1	hsa-miR-621	hsa-miR-621	MIMAT0003290	0	0	0	0	0	0	0	0	0	0	0	0	0	0	0	0	0	0	0	0	0	0	0	0	0	0	0	0	0	0	0	0	0	0	0	0	0	0	0	0	0	1.57271	0	0	0	0
Endogenous1	hsa-miR-622	hsa-miR-622	MIMAT0003291	0	0	0	0	0	0	0	0	0	0	0	0	0	0	0	0	0	0	0	0	0	0	0	0	0	0	0	0.961996	0	0	0	0	0	0	0	0	0	0	0	0	0	0	0	0	0	0
Endogenous1	hsa-miR-623	hsa-miR-623	MIMAT0003292	0	0	0	0	0	0	0	0	0	0	0	0	0	0	0	0	0	0	0	0	0	0	0	0	0	0	0	0	0	0	0	0	0	0	0	0	0	0	0	0	0	0	0	0	0	0
Endogenous1	hsa-miR-624-3p	hsa-miR-624-3p	MIMAT0004807	0	0	0	0	0	0	0	0	0	0	0	0	0	0	0	0	0	0	0	0	0	0	0	0	0	0	0	0	0	0	0	0	0	0	0	0	0	0	0	0	0	0	0	0	0	0
Endogenous1	hsa-miR-625-5p	hsa-miR-625-5p	MIMAT0003294	0	0	0	0	0	0	0	0	0	0	0	0	0	0	0	0	0	0	1.41402	0	0	0	0	0	0	0	0	0	0	0	0	0	0	0	0	0	2.22612	0	0	0	0	0	0	0	0	0
Endogenous1	hsa-miR-626	hsa-miR-626	MIMAT0003295	0	0	0	0	0	0	0	0	0	0	0	0	0	0	0	0	0	0	0	0	0	0	0	0	0	0	0	0	0	0	0	0	0	0	0	0	0	0	0	0	0	0	0	0	0	0
Endogenous1	hsa-miR-627	hsa-miR-627	MIMAT0003296	0	0	0	0	0	0	0	0	0	0	0	0	0	0	0	0	0	0	0	0	0	0	0	0	0	0	0	0	0	0	0	0	0	0	0	0	0	0	0	0	0	0	0	0	0	0
Endogenous1	hsa-miR-628-3p	hsa-miR-628-3p	MIMAT0003297	0	0	0	0	0	0	0	0	0	0	0	0	0	0	0	0	0	0	0	0	0	0	0	0	0	0	0	0	0	0	0	0	0	0	0	0	0	0	0	0	0	0	0	0	0	0
Endogenous1	hsa-miR-628-5p	hsa-miR-628-5p	MIMAT0004809	0	0	0	0	0	0	0	0	0	0	0	0	0	0	0	0	0	0	0	0	0	0	0	0	0	0	0	0	0	0	0	0	0	0	0	0	0	0	0	0	0	0	0	0	0	0
Endogenous1	hsa-miR-629-5p	hsa-miR-629-5p	MIMAT0004810	0	0	0	0	0	0	0	0	0	0	0	0	0	0	0	0	0	0	0	0	0	0	0	0	0	0	0	0	0	0	0	0	0	0	0	0	0	0	0	0	0	0	0	0	0	0
Endogenous1	hsa-miR-630	hsa-miR-630	MIMAT0003299	6.61363	8.04686	3.93366	9.61058	7.77719	6.22323	8.63071	5.00383	7.38089	9.61058	5.65233	5.52227	7.56915	5.16596	6.97332	7.77719	7.28856	4.4192	6.31196	4.3964	6.76809	5.92619	12.8518	6.19336	4.89103	11.1798	7.04672	7.90555	6.22323	7.77719	6.84102	9.03062	3.83038	6.55286	5.90028	6.94282	8.78768	9.95641	8.78768	7.04672	5.74151	6.55286	8.44899	8.78768	7.12872	5.34473
Endogenous1	hsa-miR-631	hsa-miR-631	MIMAT0003300	0.403152	2.52364	0.901694	0.483897	0	0	0	0	0.081409	0.913728	0.520934	3.46392	0	0	0	2.488	0	2.06926	1.66256	0	2.31264	2.89127	3.78732	0	1.66256	0	3.61465	1.52543	0	2.65684	1.06298	0	2.85435	0	3.63818	0	0	0	0	0	0	2.70733	4.78749	4.0121	0	7.16701
Endogenous1	hsa-miR-632	hsa-miR-632	MIMAT0003302	0	0	0	0	0	0	0	0	0	0	0	0	0	0	0	0	0	0	0	0	0	0	0	0	0	0	0	0	0	0	0	0	0	0	0	0	0	0	0	0	0	0	0	4.0121	0	0
Endogenous1	hsa-miR-633	hsa-miR-633	MIMAT0003303	0	0	0	0	0	0	0	0	0	0	0	0	0	0	0	0	0	0	0	0	0	0	0	0	0	0	0	0	0	0	0	0	0	0	0	0	0	0	0	0	0	0	0	0	0	0
Endogenous1	hsa-miR-634	hsa-miR-634	MIMAT0003304	0	0	0	0	0	0	0	0	0	0	0	0	0	0	0	0	0	0	0	0	0	0	0	0	0	0	0	0	0	0	0	0	0	0	0	0	0	0	0	0	0	0	0	0	0	0
Endogenous1	hsa-miR-635	hsa-miR-635	MIMAT0003305	0	0	0	0	0	0	0	0	0	0	0	0	0	0	0	0	0	0	0	0	0	0	0	0	0	0	0	0	0	0	0	0	0	0	0	0	0	0	0	0	0	0	0	0	0	0
Endogenous1	hsa-miR-636	hsa-miR-636	MIMAT0003306	0	0	0	0	0	0	0	0	0	0	0	0	0	0	0	0	0	0	0	0	0	0	0	0	0	0	0	0	0	0	0	0	0	0	0	0	0	0	0	0	0	0	0	0	0	0
Endogenous1	hsa-miR-637	hsa-miR-637	MIMAT0003307	0	0	0	0	0	0	0	0	0	0	0	0	0	0	0	0	0	0	0	0	0	0	0	0	0	0	0	0	0	0	0	0	0	0	0	0	0	0	0	0	0	0	0	0	0	0
Endogenous1	hsa-miR-638	hsa-miR-638	MIMAT0003308	0	0	0	0	0	0	0	0	0	0	0	0	0	0	0	0	0	0	0	0	0	0	0	0	0	0	0	0	0	0	0	0	0	0	0	0	0	0	0	0	0	0	0	0	0	0
Endogenous1	hsa-miR-639	hsa-miR-639	MIMAT0003309	0	0	0	0	0	0	0	0	0	0	0	0	0	0	0	0	0	0	0	0	0	0	0	0	0	0	0	0	0	0	0	0	0	0	0	0	0	0	0	0	0	0	0	0	0	0
Endogenous1	hsa-miR-640	hsa-miR-640	MIMAT0003310	0	0	0	0	0	0	0	0	0	0	0	0	0	0	0	0	0	0	0	0	0	0	0	0	0	0	0	0	0	0	0	0	0	0	0	0	0	0	0	0	0	0	0	0	0	0
Endogenous1	hsa-miR-641	hsa-miR-641	MIMAT0003311	0	0.837682	0	0	0	0	0	0	0	0	0.520934	0	0	0	0	0	0	0	1.41402	0	0	0	0	0	0	0	0	0	0	0	0	0	0	0	0	0	0	0	0	0	0	0	0	0	0	0
Endogenous1	hsa-miR-642a-5p	hsa-miR-642a-5p	MIMAT0003312	0	0	0	0	0	0	0	0	0	0	0	0	0	0	0	0	0	0	0	0	0	0	0	0	0	0	0	0	0	0	0	0	0	0	0	0	0	0	0	0	0	0	0	0	0	0
Endogenous1	hsa-miR-642b-3p	hsa-miR-642b-3p	MIMAT0018444	0	0	0	0	0	0	0	0	0	0	0	0	0	0	0	0	0	0	0	0	0	0	0	0	0	0	0	0	0	0	0	0	0	0	0	0	0	0	0	0	0	0	0	0	0	0
Endogenous1	hsa-miR-643	hsa-miR-643	MIMAT0003313	0	0	0	0	0	0	0	0	0	0	0	0	0	0	0	0	0	0	0	0	0	0	0	0	0	0	0	0	0	0	0	0	0	0	0	0	0	0	0	0	0	0	0	0	0	0
Endogenous1	hsa-miR-644a	hsa-miR-644a	MIMAT0003314	0	0	0	0	0	0	0	0	0	0	0	0	0	0	0	0	0	0	0	0	0	0	0	0	0	0	0	2.202	0	0	1.40154	0	0	0	0	0	0	0	0	0	0	3.36737	0	0	0	0
Endogenous1	hsa-miR-645	hsa-miR-645	MIMAT0003315	0	0	0	0	0	0	0	0	0	0	0	0	0	0	0	0	0	0	0	0	0	0	0	0	0	0	0	0	0	0	0	0	0	0	0	0	0	0	0	0	0	0	0	0	0	0
Endogenous1	hsa-miR-646	hsa-miR-646	MIMAT0003316	0	0	0	0	0	0	0	0	0	0	0	0	0	0	0	0	0	0	2.09576	0	0	0	0	0	0	0	0	0	0	0	1.06298	0	0	0	0	0	0	0	0	0	0	0	0	0	0	0
Endogenous1	hsa-miR-647	hsa-miR-647	MIMAT0003317	0	0	0	0	0	0	0	0	0	0	0	0	0	0	0	0	0	0	0	0	0	0	0	0	0	0	0	0	0	0	0	0	0	0	0	0	0	0	0	0	0	0	0	4.62048	0	0
Endogenous1	hsa-miR-648	hsa-miR-648	MIMAT0003318	0	0	0	0	0	0	0	0	0	0	0	0	0	0	0	0	0	0	0	0	0	0	0	0	0	0	0	0	0	0	0	0	0	0	0	0	0	0	0	0	0	0	0	0	0	0
Endogenous1	hsa-miR-649	hsa-miR-649	MIMAT0003319	0	0	0	0	0	0	0	0	0	0	0	0	0	0	0	0	0	0	0	0	0	0	0	0	0	0	0	0	0	0	0	0	0	0	0	0	0	0	0	0	0	0	0	0	0	0
Endogenous1	hsa-miR-650	hsa-miR-650	MIMAT0003320	0	0	0	0	0	0	0	0	0	0	0	0	0	0	0	0	0	0	0	0	0	0	0	0	0	0	0	0	0	0	0	0	0	0	0	0	0	0	0	0	0	0	0	0	0	0
Endogenous1	hsa-miR-651	hsa-miR-651	MIMAT0003321	0	0	0	0	0	0	0	0	0	0	0	0	0	0	0	0	0	0	0	0	0	0	0	0	0	0	0	0	0	0	0	0	0	0	0	0	0	0	0	0	0	0	0	0	0	0
Endogenous1	hsa-miR-652-3p	hsa-miR-652-3p	MIMAT0003322	0	0	0	0	0	0	0.579329	0	0.118512	0	0	0	0	0	0	0	0	0	0	0	0	0	0	0	0	0	0	0	0	0	0	0	0	0	0	0	0	0	0	0	0	0	0	0	0	0
Endogenous1	hsa-miR-653	hsa-miR-653	MIMAT0003328	0	0	0	0	0	0	0	0	0	0	0	0	0	0	0	0	0	0	0	0	0	0	0	0	0	0	0	0	0	0	0	0	0	0	0	0	0	0	0	0	0	0	0	0	0	0
Endogenous1	hsa-miR-654-3p	hsa-miR-654-3p	MIMAT0004814	0	0	0	0	0	0	0	0	0	0	0	0	0	0	0	0	0	0	0	0	0	0	0	0	0	0	0	0	0	0	0	0	0	0	0	0	0	0	0	0	0	0	0	0	0	0
Endogenous1	hsa-miR-654-5p	hsa-miR-654-5p	MIMAT0003330	0	0	0	0	0	0	0	0	0	0	0	0	0	0	0	0	0	0	0	0	0	0	0	0	0	0	0	0	0	0	0	0	0	0	0	0	0	0	0	0	0	0	0	0	0	0
Endogenous1	hsa-miR-655	hsa-miR-655	MIMAT0003331	0	0	0	0	0	0	0	0	0	0	0	0	0	0	0	0	0	0	0	0	0	0	0	0	0	0	0	0	0	0	0	0	0	0	0	0	0	0	0	0	0	0	0	0	0	0
Endogenous1	hsa-miR-656	hsa-miR-656	MIMAT0003332	0	0	0	0	0.400145	0	0	0	0.18119	0	0.310759	0	0	0	0	0	0	0	0	0	0	0	0	0	0	0	0	2.89127	0	0	0	0	0	0	0	0	0	0	0	0	0	0	0	0	0	0
Endogenous1	hsa-miR-657	hsa-miR-657	MIMAT0003335	0	0	0	0	0	0	0	0	0	0	0	0	0	0	0	0	0	0	0	0	0	0	0	0	0	0	0	0	0	0	0	0	0	0	0	0	0	0	0	0	0	0	0	0	0	0
Endogenous1	hsa-miR-658	hsa-miR-658	MIMAT0003336	0	0	0	0	0	0	0	0	0	0	0	0	0	0	0	0	0	0	0	0	0	0	0	0	0	0	0	0	0	0	0	0	0	0	0	0	1.49639	0	0	0	0	0	0	0	0	0
Endogenous1	hsa-miR-659-3p	hsa-miR-659-3p	MIMAT0003337	0	0	0	0	0	0	0	0	0	0	0	0	0	0	0	0	0	0	0	0	0	0	0	0	0	0	0	0	0	0	0	0	0	0	0	0	0	0	0	0	0	0	0	0	0	0
Endogenous1	hsa-miR-660-5p	hsa-miR-660-5p	MIMAT0003338	0	0	0	0	0	0	0.802111	1.16258	0.25176	1.27537	0	0	0	0	0	0	0	0	0	0	0	0	0	0	0	0	0	0	0	0	0	0	0	0	0	0	0	0	0	0	0	0	0	0	0	0
Endogenous1	hsa-miR-661	hsa-miR-661	MIMAT0003324	0	0	0	0	0	0	0	0	0	0	0	0	0	0	0	0	0	0	0	0	0	0	0	0	0	0	0	0	0	0	0	0	0	0	0	0	0	0	0	0	0	0	0	0	0	0
Endogenous1	hsa-miR-662	hsa-miR-662	MIMAT0003325	0	0	0	0	0	0	0	0	0	0	0	0	0	0	0	0	0	0	0	0	0	0	0	0	0	0	0	0	0	0	0	0	0	0	0	0	0	0	0	0	0	0	0	0	0	0
Endogenous1	hsa-miR-663a	hsa-miR-663a	MIMAT0003326	0	0	0	0	0	0	0.579329	0	0	0.913728	0	0	2.39789	0	0	0	0	0	0	0	0	0	6.91233	0	0	0	0	0	0	3.14566	0	0	0	0	0	0	0	0	0	0	0	0	0	0	0	0
Endogenous1	hsa-miR-663b	hsa-miR-663b	MIMAT0005867	0	0	0	0	0	0	0	0	0	0	0	3.46392	0	0	0	2.22612	0	0	0	0	0	2.39789	0	0	4.06675	0	0	0	0	0	0	0	0	2.92753	0	0	0	0	0	0	0	2.70733	0	0	4.35716	0
Endogenous1	hsa-miR-664-3p	hsa-miR-664-3p	MIMAT0005949	1.87297	0	1.1189	0.770389	0	1.06298	1.41402	1.57271	1.34598	1.18159	0	0	1.47405	0	0	0	0	0	0	0	0	0	0	0	0	0	0	0	0	0	0	0	0	2.14644	0	0	0	0	0	0	0	0	0	0	0	0
Endogenous1	hsa-miR-665	hsa-miR-665	MIMAT0004952	0	0	0	0	0	0	0	0	0	0	0	0	0	0	0	0	0	0	0	0	0	0	0	0	0	0	0	0	0	0	0	0	0	0	0	0	0	0	0	0	0	0	0	0	0	0
Endogenous1	hsa-miR-668	hsa-miR-668	MIMAT0003881	0	0	0	0	0	0	0	0	0	0	0	0	0	0	0	0	0	0	0	0	0	0	0	0	0	0	0	0	0	0	0	0	0	0	0	0	0	0	0	0	0	0	0	0	0	0
Endogenous1	hsa-miR-670	hsa-miR-670	MIMAT0010357	0	0	0	0	0	0	0	0	0	0	0	0	0	0	0	0	0	0	0	0	0	0	0	0	0	0	0	0	0	0	0	0	0	0	0	0	0	0	0	0	0	0	0	0	0	0
Endogenous1	hsa-miR-671-3p	hsa-miR-671-3p	MIMAT0004819	0	0	0	0	0	0	0	0	0	0	0	0	0	0	0	0	0	0	0	0	0	0	0	0	0	0	0	0	0	0	0	0	0	0	0	0	0	0	0	0	0	0	0	0	0	0
Endogenous1	hsa-miR-671-5p	hsa-miR-671-5p	MIMAT0003880	0	0	0	0	0	0	0	0	0	0	0	0	0	0	0	0	0	0	0	0	0	0	0	0	0	0	0	0	0	0	0	0	0	0	0	0	0	0	0	0	0	0	0	0	0	0
Endogenous1	hsa-miR-675-5p	hsa-miR-675-5p	MIMAT0004284	0	0	0	0	0	0	0	0	0	0	0	0	0	0	0	0	0	0	0	0	0	0	0	0	0	0	0	0	0	0	0	0	0	0	0	0	0	0	0	0	0	0	0	0	0	0
Endogenous1	hsa-miR-708-5p	hsa-miR-708-5p	MIMAT0004926	0	0	0	0	0	0	0	0	0	0	0	0	0	0	0	0	0	0	0	0	0	0	0	0	0	0	0	0	0	0	0	0	0	0	0	0	0	0	0	0	0	0	0	0	0	0
Endogenous1	hsa-miR-711	hsa-miR-711	MIMAT0012734	0	0	0	0	0	0	0	0	0	0	0	0	0	0	0	0	0	0	0	0	0	0	0	0	0	0	0	0	0	0	0	0	0	0	0	0	0	0	0	0	0	0	0	0	0	0
Endogenous1	hsa-miR-718	hsa-miR-718	MIMAT0012735	0	0	0	0	0	0	0	0	0	0	0	0	0	0	0	0	0	0	0	0	0	0	0	0	0	0	0	0	0	0	0	0	0	0	0	0	0	0	0	0	0	0	0	0	0	0
Endogenous1	hsa-miR-720	hsa-miR-720	MIMAT0005954	12.8518	12.8518	11.1798	10.7094	12.8518	10.7094	10.7094	12.8518	12.8518	12.8518	12.8518	12.8518	12.8518	12.8518	12.8518	12.8518	12.8518	12.8518	12.8518	12.8518	12.8518	12.8518	11.1798	12.8518	12.8518	12.8518	12.8518	12.8518	11.1798	12.8518	12.8518	12.8518	12.8518	12.8518	12.8518	12.8518	12.8518	10.7094	11.1798	11.1798	12.8518	12.8518	12.8518	12.8518	12.8518	12.8518
Endogenous1	hsa-miR-744-5p	hsa-miR-744-5p	MIMAT0004945	0	0	0	0	0	0	0	0	0	0	0	0	0	0	0	0	0	0	0	0	0	0	0	0	0	0	0	0	0	0	0	0	0	0	0	0	0	0	0	0	0	0	0	0	0	0
Endogenous1	hsa-miR-758	hsa-miR-758	MIMAT0003879	0	0	0	0	0	0	0	0	0	0	0	0	0	0	0	0	0	0	0	0	0	0	0	0	0	0	0	0	0	0	0	0	0	0	0	0	0	0	0	0	0	0	0	0	0	0
Endogenous1	hsa-miR-759	hsa-miR-759	MIMAT0010497	0	0	0	0	0	0	0	0	0	0	0	0	0	0	0	0	0	0	0	0	0	0	0	0	0	0	0	0	0	0	0	0	0	0	0	0	0	0	0	0	0	0	0	0	0	0
Endogenous1	hsa-miR-760	hsa-miR-760	MIMAT0004957	0	0	0	0	0	0	0	0	0	0	0	0	0	0	0	0	0	0	0	0	0	0	0	0	0	0	0	0	0	0	0	0	0	0	0	0	0	0	0	0	0	0	0	0	0	0
Endogenous1	hsa-miR-761	hsa-miR-761	MIMAT0010364	0	0	0	0	0	0	0	0	0	0	0	0	0	0	0	0	0	0	0	0	0	3.83038	0	0	0	0	0	0	0	0	1.40154	0	0	0	0	0	2.85435	0	0	0	0	1.90432	0	0	0	0
Endogenous1	hsa-miR-762	hsa-miR-762	MIMAT0010313	0	0	0	0	0	0	0	0	0	0	0	0	0	0	0	0	0	0	0	0	0	0	0	0	0	0	0	0	0	0	0	0	0	0	0	0	0	0	0	0	0	0	0	0	0	0
Endogenous1	hsa-miR-764	hsa-miR-764	MIMAT0010367	0	0	0	0	0	0	0	0	0.25176	0	1.00745	0	1.90432	0	0	1.95314	2.76437	0	0	0	0	2.89127	4.76146	0	3.05807	0	0	2.55929	1.49639	0	2.73585	0	0	2.06926	0	0	0	0	0	0	1.87297	3.73101	0	0	0	0
Endogenous1	hsa-miR-765	hsa-miR-765	MIMAT0003945	0	0	0	0	0	0	0	0	0	0	0	0	0	0	0	0	0	0	0	0	0	0	0	0	0	0	0	0	0	0	0	0	0	0	0	0	0	0	0	0	0	0	0	0	0	0
Endogenous1	hsa-miR-766-3p	hsa-miR-766-3p	MIMAT0003888	0	0	0	0	0	0	0	0	0	0	0	0	0	0	0	0	0	0	0	0	0	0	0	0	0	0	0	0	0	0	0	0	0	0	0	0	0	0	0	0	0	0	0	0	0	0
Endogenous1	hsa-miR-767-3p	hsa-miR-767-3p	MIMAT0003883	0	0	0	0	0	0	0	0	0	0	0	0	0	0	0	0	0	0	0	0	0	0	0	0	0	0	0	0	0	0	0	0	0	0	0	0	0	0	0	0	0	0	0	0	0	0
Endogenous1	hsa-miR-767-5p	hsa-miR-767-5p	MIMAT0003882	0	0	0	0	0	0	0	0	0	0	0	0	0	0	0	0	0	0	0	0	0	0	0	0	0	0	0	0	0	0	0	0	0	0	0	0	0	0	0	0	0	0	0	0	0	0
Endogenous1	hsa-miR-769-3p	hsa-miR-769-3p	MIMAT0003887	0	0	0	0	0	0	0	0	0	0	0	0	0	0	0	0	0	0	0	0	0	0	0	0	0	0	0	2.202	0	0	3.48559	0	0	0	0	0	2.22612	0	0	0	0	0	0	0	0	4.35716
Endogenous1	hsa-miR-769-5p	hsa-miR-769-5p	MIMAT0003886	0	0	0	0	0	0	0	0	0	0	0	0	0	0	0	0	0	0	0	0	0	0	0	0	0	0	0	0	0	0	0	0	0	0	0	0	0	0	0	0	0	0	0	0	0	4.35716
Endogenous1	hsa-miR-770-5p	hsa-miR-770-5p	MIMAT0003948	0	0	0	0	0	0	0	0	0	0	0	0	0	0	0	0	0	0	0	0	0	0	0	0	0	0	0	0	0	0	0	0	0	0	0	0	0	0	0	0	0	0	0	0	0	0
Endogenous1	hsa-miR-802	hsa-miR-802	MIMAT0004185	0	0	0	0	0	0	0	0	0	0	0	0	0	0	0	0	0	0	0	0	0	0	0	0	0	0	0	0	0	0	0	0	0	0	0	0	0	0	0	0	0	0	0	0	0	0
Endogenous1	hsa-miR-873-5p	hsa-miR-873-5p	MIMAT0004953	0	0	0	0	0	0	0	0	0	0	0	0	0	0	0	0	0	0	0	0	0	0	0	0	0	0	0	0	0	0	0	0	0	0	0	0	0	0	0	0	0	0	0	0	0	0
Endogenous1	hsa-miR-874	hsa-miR-874	MIMAT0004911	0	0	0	0	0	0	0	0	0	0	0	0	0	0	0	0	0	0	0	0	0	0	0	0	0	0	0	0	0	0	0	0	0	0	0	0	0	0	0	0	0	0	0	0	0	0
Endogenous1	hsa-miR-875-3p	hsa-miR-875-3p	MIMAT0004923	0	0	0	0	0	0	0	0	0	0	0	0	0	0	0	0	0	0	0	0	0	0	0	0	0	0	0	0	0	0	0	0	0	0	0	0	0	0	0	0	0	0	0	0	0	0
Endogenous1	hsa-miR-875-5p	hsa-miR-875-5p	MIMAT0004922	0	0	0	0	0	0	0	0	0	0	0	0	0	0	0	0	0	0	0	0	0	0	0	0	0	0	0	0	0	0	0	0	0	0	0	0	0	0	0	0	0	0	0	0	0	0
Endogenous1	hsa-miR-876-3p	hsa-miR-876-3p	MIMAT0004925	0	0	0	0	0	0	0	0	0	0	0	0	0	0	0	0	0	0	0	0	0	0	0	0	0	0	0	0	0	0	0	0	0	0	0	0	0	0	0	0	0	0	0	0	0	0
Endogenous1	hsa-miR-876-5p	hsa-miR-876-5p	MIMAT0004924	0	0	0	0	0	0	0	0	0	0	0	0	0	0	0	0	0	0	0	0	0	0	0	0	0	0	0	0	0	0	0	0	0	0	0	0	0	0	0	0	0	0	0	0	0	0
Endogenous1	hsa-miR-877-5p	hsa-miR-877-5p	MIMAT0004949	0	0	2.14644	0	0	0	0	0	0	0	1.97781	0	0	0	0	0	0	0	0	0	0	0	0	0	0	0	0	0	0	0	0	0	0	0	0	0	0	0	0	0	0	0	0	0	0	0
Endogenous1	hsa-miR-885-3p	hsa-miR-885-3p	MIMAT0004948	0	0	0	0	0	0	0	0	0	0	0	0	0	0	0	0	0	0	0	0	0	0	0	0	0	0	0	0	0	0	0	0	0	0	0	0	0	0	0	0	0	0	0	0	0	0
Endogenous1	hsa-miR-885-5p	hsa-miR-885-5p	MIMAT0004947	0	0	0	0	0	0	0	0	0	0	0	0	0	0	0	0	0	0	0	0	0	0	0	0	0	0	0	0	0	0	0	0	0	0	0	0	0	0	0	0	0	0	0	0	0	0
Endogenous1	hsa-miR-887	hsa-miR-887	MIMAT0004951	0	0	0	0	0	0	0	0	0	0	0	0	0	0	0	0	0	0	0	0	0	0	0	0	0	0	0	0	0	0	0	0	0	0	0	0	0	0	0	0	0	0	0	0	0	0
Endogenous1	hsa-miR-888-5p	hsa-miR-888-5p	MIMAT0004916	0	1.21776	0	0	0	0	0	0	0	0.543209	0	0	1.73748	0	0	0	0	0	0	0	0	0	0	0	0	0	0	0	0	0	0	0	0	0	0	0	2.22612	0	0	0	0	0	0	0	0	5.34473
Endogenous1	hsa-miR-889	hsa-miR-889	MIMAT0004921	0	0	0	0	0	0	0	0	0	0	0	0	1.19968	0	0	1.95314	0	0	0	0	0	0	0	0	0	0	0	0	0	0	0	0	0	0	0	0	0	0	0	0	0	0	0	0	0	0
Endogenous1	hsa-miR-890	hsa-miR-890	MIMAT0004912	0	0	0	0	0	0	0	0	0	0	0	0	0	0	0	0	0	0	0	0	0	0	0	0	0	0	0	0	0	0	0	0	0	0	0	0	0	0	0	0	0	0	0	0	0	0
Endogenous1	hsa-miR-891a	hsa-miR-891a	MIMAT0004902	0	0	0	0	0	0	0	0	0	0	0	0	0	0	0	0	0	0	0	0	0	0	0	0	0	0	0	0	0	0	0	0	0	0	0	0	0	0	0	0	0	0	0	0	0	0
Endogenous1	hsa-miR-891b	hsa-miR-891b	MIMAT0004913	0	0	0	0	0	0	0	0	0	0	0	0	0	0	0	0	0	0	0	0	0	0	0	0	0	0	0	0	0	0	0	0	0	0	0	0	0	0	0	0	0	0	0	0	0	0
Endogenous1	hsa-miR-892a	hsa-miR-892a	MIMAT0004907	0	0	0	0	0	0	0	0	0	0	0	0	0	0	0	0	0	0	0	0	0	0	0	0	0	0	0	0	0	0	0	0	0	0	0	0	0	0	0	0	0	0	0	0	0	0
Endogenous1	hsa-miR-892b	hsa-miR-892b	MIMAT0004918	0	0	0	0	0	0	0	0	0	0	0	0	1.60943	0	0	0	0	0	0	0	0	0	0	0	0	0	0	0	0	0	0	0	0	0	0	0	0	0	0	0	0	0	0	0	0	0
Endogenous1	hsa-miR-920	hsa-miR-920	MIMAT0004970	0	0	0	0	0	0	0	0	0	0	0	0	0	0	0	0	0	0	0	0	0	0	0	0	0	0	0	0	0	0	0	0	0	0	0	0	0	0	0	0	0	0	0	0	0	0
Endogenous1	hsa-miR-921	hsa-miR-921	MIMAT0004971	0	0	0	0	0	0	0	0	0	0	0	0	0	0	0	0	0	0	0	0	0	0	0	0	0	0	0	0	0	0	0	0	0	0	0	0	0	0	0	0	0	0	0	0	0	0
Endogenous1	hsa-miR-922	hsa-miR-922	MIMAT0004972	0	0	0	0	0	0	0	0	0	0	0	0	0	0	0	0	0	0	0	0	0	0	0	0	0	0	0	0	0	0	0	0	0	0	0	0	0	0	0	0	0	0	0	0	0	0
Endogenous1	hsa-miR-924	hsa-miR-924	MIMAT0004974	0	0	0	0	0	0	0	0	0	0	0	0	0	0	0	0	0	0	0	0	0	0	0	0	0	0	0	0	0	0	0	0	0	0	0	0	0	0	0	0	0	0	0	0	0	0
Endogenous1	hsa-miR-933	hsa-miR-933	MIMAT0004976	0	0	0	0	0	0	0	0	0	0	0	0	0	0	0	0	0	0	0	0	0	0	0	0	0	0	0	0	0	0	0	0	0	0	0	0	0	0	0	0	0	0	0	0	0	0
Endogenous1	hsa-miR-934	hsa-miR-934	MIMAT0004977	0	0	0	0	0	0	0	0	0	0	0	0	0	0	0	0	0	0	0	0	0	0	0	0	0	0	0	0	0	0	0	0	0	0	0	0	0	0	0	0	0	0	0	0	0	0
Endogenous1	hsa-miR-935	hsa-miR-935	MIMAT0004978	0	0	0	0	0	0	0	0	0	0	0	0	0	0	0	0	0	0	0	0	0	0	0	0	0	0	0	0	0	0	0	0	0	0	0	0	0	0	0	0	0	0	0	0	0	0
Endogenous1	hsa-miR-936	hsa-miR-936	MIMAT0004979	0	0	0	0	0	0	0	0	0	0	0	0	0	0	0	0	0	0	0	0	0	0	0	0	0	0	0	0	0	0	0	0	0	0	0	0	0	0	0	0	0	0	0	0	0	0
Endogenous1	hsa-miR-937	hsa-miR-937	MIMAT0004980	0	0	0	0	0	0	0	0	0	0	0	0	0	0	0	0	0	0	0	0	0	0	0	0	0	0	0	0	0	0	0	0	0	0	0	0	0	0	0	0	0	0	0	0	0	0
Endogenous1	hsa-miR-938	hsa-miR-938	MIMAT0004981	0	0	0	0	0	0	0	0	0	0	0	0	0	0	0	0	0	0	0	0	0	0	0	0	0	0	0	0	0	0	0	0	0	0	0	0	2.22612	0	0	0	0	0	0	0	0	0
Endogenous1	hsa-miR-939	hsa-miR-939	MIMAT0004982	0	0	0	0	0	0	0	0	0	0	0	0	0	0	0	0	0	0	0	0	0	0	0	0	0	0	0	0	0	0	0	0	0	0	0	0	0	0	0	0	0	0	0	0	0	0
Endogenous1	hsa-miR-940	hsa-miR-940	MIMAT0004983	0	0	0	0	0	0	0	0	0	0	0	0	0	0	0	0	0	0	0	0	0	0	0	0	0	0	0	0	0	0	0	0	0	0	0	0	0	0	0	0	0	0	0	0	0	0
Endogenous1	hsa-miR-941	hsa-miR-941	MIMAT0004984	0	0	0	0	0	0	0	0	0	0	0	0	0	0	0	0	0	0	0	0	0	0	0	0	0	0	0	0	0	0	0	0	0	0	0	0	0	0	0	0	0	0	0	0	0	0
Endogenous1	hsa-miR-942	hsa-miR-942	MIMAT0004985	0	1.86071	1.3039	0	0	0	0	0	0	0	0	0	0	0	0	0	0	0	0	0	0	0	0	0	0	0	0	0	0	0	0	0	0	0	0	0	0	0	0	0	0	0	0	0	0	0
Endogenous1	hsa-miR-943	hsa-miR-943	MIMAT0004986	0	0	0	0	0	0	0	0	0	0	0	0	0	0	0	0	0	0	0	0	0	0	0	0	0	0	0	0	0	0	0	0	0	0	0	0	0	0	0	0	0	0	0	0	0	0
Endogenous1	hsa-miR-944	hsa-miR-944	MIMAT0004987	0	0	0	0	0	0	0	0	0	0	0	0	0	0	0	0	0	0	0	0	0	0	0	0	0	0	0	0	0	0	0	0	0	0	0	0	0	0	0	0	0	0	0	0	0	0
Endogenous1	hsa-miR-1178	hsa-miR-1178	MIMAT0005823	0.802111	2.62785	0	0	1.87297	0	0.709697	1.62786	0.901694	0	2.06926	0	3.2179	2.45298	0	4.18255	2.76437	2.59886	2.47049	0	3.50747	3.46392	0	2.17787	3.56024	0	0	3.59113	2.202	0	3.24296	0	0	3.2179	2.47049	0	4.46538	0	0	0	3.52935	4.18255	5.80291	5.57601	0	6.28102
Endogenous1	hsa-miR-1179	hsa-miR-1179	MIMAT0005824	0	0	0	0	0	0	0	0	0	0	0	0	0	0	0	0	0	0	0	0	0	0	0	0	0	0	0	0	0	0	0	0	0	0	0	0	0	0	0	0	0	0	0	0	0	0
Endogenous1	hsa-miR-1180	hsa-miR-1180	MIMAT0005825	0	1.51091	0	0	0.842087	0.972848	0.579329	0	0.18119	1.591	0	3.14566	2.55929	2.57907	0	0	0	3.05807	0	0	0	2.39789	4.76146	0	2.42543	0	0	0.961996	2.68209	0	2.03587	0	4.35716	0	4.62048	0	3.24296	0	0	0	2.89127	4.18255	0	0	0	0
Endogenous1	hsa-miR-1181	hsa-miR-1181	MIMAT0005826	0	0	0	0	0	0	0	0	0	0	0	0	0	0	0	0	0	0	0	0	0	0	0	0	0	0	0	0	0	0	0	0	0	0	0	0	0	0	0	0	0	0	0	0	0	0
Endogenous1	hsa-miR-1182	hsa-miR-1182	MIMAT0005827	0	0	0	0	0	0	0	0	0	0	0	0	0	0	0	0	0	0	0	0	0	0	0	0	0	0	0	0	0	0	0	0	0	0	0	0	0	0	0	0	0	0	0	0	0	0
Endogenous1	hsa-miR-1183	hsa-miR-1183	MIMAT0005828	0.644679	3.69044	1.51091	1.28907	2.17787	0	1.41402	0	0.18119	0.543209	1.21776	0	3.2179	2.27433	6.61363	3.77158	3.31255	0	4.2204	0	2.62785	5.09264	5.92619	1.86071	3.85771	5.52227	4.31791	5.99176	2.47049	4.15084	5.9521	7.08772	3.48559	1.27537	3.05807	6.76809	6.61363	7.33473	4.54894	5.9521	4.76146	5.54914	6.76809	8.04686	6.31196	8.04686
Endogenous1	hsa-miR-1184	hsa-miR-1184	MIMAT0005829	0	0	0	0	0	0	0	0	0	0	0	0	0	0	0	0	0	0	0	0	0	0	0	0	0	0	0	0	0	0	0	0	0	0	0	0	0	0	0	0	0	0	0	0	0	0
Endogenous1	hsa-miR-1185-5p	hsa-miR-1185-5p	MIMAT0005798	0	0	0	0	0	0	0	0	0	0	0	0	0	0	0	0	0	0	0	0	0	0	0	0	0	0	0	0	0	0	0	0	0	0	0	0	0	0	0	0	0	0	0	0	0	0
Endogenous1	hsa-miR-1193	hsa-miR-1193	MIMAT0015049	0	0	0	0	0	0	0	0	0	0	0	0	0	0	0	0	0	0	1.41402	0	0	1.86071	0	0	0	0	0	0	0	0	0	0	0	0	0	0	3.73101	0	0	0	0	0	0	0	3.78732	0
Endogenous1	hsa-miR-1197	hsa-miR-1197	MIMAT0005955	0	0	0	0	0	0	0	0	0	0	0	0	0	0	0	0	0	0	0	0	0	0	0	0	0	0	0	0	0	0	0	0	0	0	0	0	0	0	0	0	0	0	0	0	0	0
Endogenous1	hsa-miR-1200	hsa-miR-1200	MIMAT0005863	0	0	0	0	0	0	0	0	0	0	0	0	0	0	0	0	0	0	0	0	0	0	0	0	0	0	0	0	0	0	0	0	0	0	0	0	0	0	0	0	0	0	0	0	0	0
Endogenous1	hsa-miR-1202	hsa-miR-1202	MIMAT0005865	0	0	0	0	0	0	0	0	0	0	0.400145	2.27433	0	0	0	0	0	0	2.09576	0	0	0	0	0	0	0	0	0.961996	0	0	1.69726	0	0	0	0	0	0	0	0	0	0	0	0	0	0	0
Endogenous1	hsa-miR-1203	hsa-miR-1203	MIMAT0005866	0	0	0	0	0	0	0	0	0	0	0	0	0	0	0	0	0	0	0	0	0	0	0	0	0	0	0	0	0	0	0	0	0	0	0	0	0	0	0	0	0	0	0	0	0	0
Endogenous1	hsa-miR-1204	hsa-miR-1204	MIMAT0005868	0	0	0	0	0	0	0	0	0	0	0	0	0	0	0	0	0	0	0	0	0	0	0	0	0	0	0	0	0	0	0	0	0	0	0	0	0	0	0	0	0	0	0	0	0	0
Endogenous1	hsa-miR-1205	hsa-miR-1205	MIMAT0005869	0	0	0	0	0	0	0	0	0	0	0	0	0	0	0	0	0	0	0	0	0	0	0	0	0	0	0	0	0	0	0	0	0	0	0	0	0	0	0	0	0	0	0	0	0	0
Endogenous1	hsa-miR-1206	hsa-miR-1206	MIMAT0005870	0	0	0	0	0	0	0	0	0	0	0	0	0	0	0	0	0	0	0	0	0	0	0	0	0	0	0	0	0	0	0	0	0	0	0	0	0	0	0	0	0	0	0	0	0	0
Endogenous1	hsa-miR-1207-3p	hsa-miR-1207-3p	MIMAT0005872	0	0	0	0	0	0	0	0	0	0	0	0	0	0	0	0	0	0	0	0	0	0	0	0	0	0	0	0	0	0	0	0	0	0	0	0	0	0	0	0	0	0	0	0	0	0
Endogenous1	hsa-miR-1208	hsa-miR-1208	MIMAT0005873	0	0	0	0	0	0	0	0	0	0	0	0	0	0	0	0	0	0	0	0	0	0	0	0	0	0	0	0	0	0	0	0	0	0	0	0	0	0	0	0	0	0	0	0	0	0
Endogenous1	hsa-miR-1224-3p	hsa-miR-1224-3p	MIMAT0005459	0	0	0	0	0	0	0	0	0	0	0	0	0	0	0	0	0	0	0	0	0	0	0	0	0	0	0	0	0	0	0	0	0	0	0	0	0	0	0	0	0	0	0	0	0	0
Endogenous1	hsa-miR-1224-5p	hsa-miR-1224-5p	MIMAT0005458	0	0	0	0	0	0	0	0	0	0	0	0	0	0	0	0	0	0	0	0	0	0	4.15084	0	0	0	0	0	0	0	0	0	0	0	0	0	0	0	0	0	0	0	0	0	0	0
Endogenous1	hsa-miR-1225-3p	hsa-miR-1225-3p	MIMAT0005573	0	0	0	0	0	0	0	0	0	0	0	0	0	0	0	0	0	0	0	0	0	0	0	0	0	0	0	0.961996	0	0	0	0	0	0	0	0	0	0	0	0	0	0	0	0	0	0
Endogenous1	hsa-miR-1225-5p	hsa-miR-1225-5p	MIMAT0005572	0	0	0	0	0	0	0	0	0	0	0	0	0	0	0	0	0	0	0	0	0	0	0	0	0	0	0	0	0	0	0	0	0	0	0	0	0	0	0	0	0	0	0	0	0	0
Endogenous1	hsa-miR-1226-3p	hsa-miR-1226-3p	MIMAT0005577	0	0	0	0	0	0	0	0	0	0	0	0	0	0	0	0	0	0	0	0	0	0	0	0	0	0	0	0	0	0	0	0	0	0	0	0	0	0	0	0	0	0	0	0	0	0
Endogenous1	hsa-miR-1227	hsa-miR-1227	MIMAT0005580	0	0	0	0	0	0	0	0	0	0	0	0	0	0	0	0	0	0	0	0	0	0	0	0	0	0	0	0	0	0	0	0	0	0	0	0	0	0	0	0	0	0	0	0	0	0
Endogenous1	hsa-miR-1228-3p	hsa-miR-1228-3p	MIMAT0005583	0	0	0	0	0	0	0	0	0	0	0	0	0	0	0	0	0	0	0	0	0	0	0	0	0	0	0	0	0	0	0	0	0	0	0	0	0	0	0	0	0	0	0	0	0	0
Endogenous1	hsa-miR-1229	hsa-miR-1229	MIMAT0005584	0	0	0	0	0	0	0	0	0	0	0	0	0	0	0	0	0	0	0	0	0	0	0	0	0	0	0	0	0	0	0	0	0	0	0	0	0	0	0	0	0	0	0	0	0	0
Endogenous1	hsa-miR-1231	hsa-miR-1231	MIMAT0005586	0	0	0	0	0	0	0	0	0	0	0	0	0	0	0	0	0	0	0	0	0	0	0	0	0	0	0	0	0	0	0	0	0	0	0	0	0	0	0	0	0	0	0	0	0	0
Endogenous1	hsa-miR-1233	hsa-miR-1233	MIMAT0005588	1.87297	0	0	0	0	1.19968	0.403152	0	0.846491	0	0	0	0	0	0	0	0	0	0	0	0	0	0	0	0	0	0	0	0	0	0	0	0	0	0	0	0	0	0	0	0	0	0	0	0	0
Endogenous1	hsa-miR-1234	hsa-miR-1234	MIMAT0005589	0	0	0	0	0	0	0	0	0	0	0	0	0	0	0	0	0	0	0	0	0	0	0	0	0	0	0	0	0	0	0	0	0	0	0	0	0	0	0	0	0	0	0	0	0	0
Endogenous1	hsa-miR-1236	hsa-miR-1236	MIMAT0005591	0	0	0	0	0	0	0	0	0	0	0	0	0	0	0	0	0	0	0	0	0	0	0	0	0	0	0	0	0	0	0	0	0	0	0	0	0	0	0	0	0	0	0	0	0	0
Endogenous1	hsa-miR-1237	hsa-miR-1237	MIMAT0005592	0	0	0	0	0	0	0	0	0	0	0	0	0	0	0	0	0	0	0	0	0	0	0	0	0	0	0	0	0	0	0	0	0	0	0	0	0	0	0	0	0	0	0	0	0	0
Endogenous1	hsa-miR-1238	hsa-miR-1238	MIMAT0005593	0	0	0	0	0	0	0	0	0	0	0	0	0	0	0	0	0	0	0	0	0	3.09114	0	0	0	0	0	0	0	0	0	0	0	0	0	0	0	0	0	0	0	0	0	0	0	0
Endogenous1	hsa-miR-1243	hsa-miR-1243	MIMAT0005894	0	0.995576	0	0	0	0	0	0	0	0	0	0	0	0	0	0	0	0	0	0	0	0	0	0	0	0	0	0	0	0	0	0	0	0	0	0	0	0	0	0	0	0	0	0	0	0
Endogenous1	hsa-miR-1244	hsa-miR-1244	MIMAT0005896	0	1.21776	1.51091	0	0	0	0	0	0	0.543209	0.641642	3.0023	0	0	0	0	0	0	3.19294	0	2.31264	0	3.89568	0	0	0	0	2.89127	0	0	1.69726	0	0	1.27537	3.63818	0	3.24296	0	0	0	2.76437	3.36737	5.61417	5.34473	0	3.09114
Endogenous1	hsa-miR-1245a	hsa-miR-1245a	MIMAT0005897	0	0	0	0	0	0	0	0	0	0	0	0	0	0	0	0	0	0	0	0	0	0	0	0	0	0	0	0	0	0	0	0	0	0	0	0	0	0	0	0	0	0	0	0	0	0
Endogenous1	hsa-miR-1245b-3p	hsa-miR-1245b-3p	MIMAT0019951	0	0	0	0	0	0	0	0	0	0	0	0	0	0	0	0	0	0	0	0	0	0	0	0	0	0	0	0	0	0	0	0	0	0	0	0	0	0	0	0	0	0	0	0	0	0
Endogenous1	hsa-miR-1245b-5p	hsa-miR-1245b-5p	MIMAT0019950	0	0	0	0	0	0	0	0	0	0	0	0	0	0	0	0	0	0	0	0	0	0	0	0	0	0	0	0	0	0	0	0	0	0	0	0	0	0	0	0	0	0	0	0	0	0
Endogenous1	hsa-miR-1246	hsa-miR-1246	MIMAT0005898	4.03942	7.28856	5.9521	5.20743	4.2204	4.97455	3.12335	4.0121	3.40361	4.65313	5.4623	5.0323	6.47978	5.9521	7.90555	6.47978	6.84102	4.4192	5.70988	5.40582	6.55286	6.47978	8.30556	5.99176	6.91233	8.04686	6.61363	6.84102	5.52227	6.91233	7.77719	7.9762	6.51632	7.28856	7.38089	8.44899	9.03062	8.63071	6.91233	6.55286	7.56915	8.16249	9.2903	9.2903	8.30556	9.03062
Endogenous1	hsa-miR-1247-5p	hsa-miR-1247-5p	MIMAT0005899	0	0	1.75409	0	0	0.889661	0	0	0	0	0	0	0	0	0	0	0	0	0	0	0	0	0	0	0	0	0	4.85228	0	0	0	0	0	0	0	0	0	0	0	0	0	0	0	0	0	0
Endogenous1	hsa-miR-1248	hsa-miR-1248	MIMAT0005900	0	0	0	0	0	0	0	0	0	0	0	0	0	0	0	0	0	0	0	0	0	0	0	0	0	0	0	0	0	0	0	0	0	0	0	0	0	0	0	0	0	0	0	0	0	0
Endogenous1	hsa-miR-1249	hsa-miR-1249	MIMAT0005901	0	0	0	0	0	0	0	0	0	0	0	0	0	0	0	0	0	0	0	0	0	0	0	0	0	0	0	0	0	0	0	0	0	0	0	0	0	0	0	0	0	0	0	0	0	0
Endogenous1	hsa-miR-1250	hsa-miR-1250	MIMAT0005902	0	0	0	0	0	0	0	0	0	0	0	0	0	0	0	0	0	0	0	0	0	0	0	0	0	0	0	0	0	0	0	0	0	0	0	0	0	0	0	0	0	0	0	0	0	0
Endogenous1	hsa-miR-1251	hsa-miR-1251	MIMAT0005903	0	0	0	0	0	0	0	0	0	0	0	0	0	0	0	0	0	0	0	0	0	0	0	0	0	0	0	0	0	0	0	0	0	0	0	0	0	0	0	0	0	0	0	0	0	0
Endogenous1	hsa-miR-1252	hsa-miR-1252	MIMAT0005944	0	0	0	0	0	0	0	0	0	0	0	0	0	0	0	0	0	0	0	0	0	0	0	0	0	0	0	0	0	0	0	0	0	0	0	0	0	0	0	0	1.87297	0	0	0	0	3.09114
Endogenous1	hsa-miR-1253	hsa-miR-1253	MIMAT0005904	2.89127	4.91815	4.26314	3.85771	0	3.85771	0	2.9638	1.73748	3.69044	0	0	0	0	0	0	0	0	0	0	1.18159	0	4.76146	0	2.89127	5.52227	0	0	1.36752	0	0	0	0	0	0	0	0	0	0	0	1.55442	3.73101	6.91233	0	0	0
Endogenous1	hsa-miR-1254	hsa-miR-1254	MIMAT0005905	0	0	0	0	0	0	0	0	0	0	0	0	0	0	0	0	0	0	0	0	0	0	0	0	0	0	0	0	0	0	0	0	0	0	0	0	0	0	0	0	0	0	0	0	0	0
Endogenous1	hsa-miR-1255a	hsa-miR-1255a	MIMAT0005906	0	0	0	0	0	0	0	0	0	0	0	2.27433	0	0	0	0	0	0	0	0	0	0	0	0	0	0	0	0	0	0	0	0	0	0	0	0	1.49639	0	0	0	0	0	0	0	0	3.66431
Endogenous1	hsa-miR-1255b-5p	hsa-miR-1255b-5p	MIMAT0005945	0	0	0	0	0	0	0	0	0	0	0	0	0	0	0	0	0	0	0	0	0	0	0	0	0	0	0	0	0	0	0	0	0	0	0	0	0	0	0	0	0	0	0	0	0	0
Endogenous1	hsa-miR-1256	hsa-miR-1256	MIMAT0005907	0	0	0	0	0	0	0	0	0	0	0	0	0	0	0	0	0	0	0	0	0	0	0	0	0	0	0	0	0	0	0	0	0	0	0	0	0	0	0	0	0	0	0	0	0	0
Endogenous1	hsa-miR-1257	hsa-miR-1257	MIMAT0005908	0	0	0	0	0	0	0	0	0	0	0	0	0	0	0	0	0	0	0	0	0	0	0	0	0	0	0	0	0	0	0	0	0	0	0	0	0	0	0	0	0	0	0	0	0	0
Endogenous1	hsa-miR-1258	hsa-miR-1258	MIMAT0005909	0	0	0	0	0	0	0	0	0	0	0	0	0	0	0	0	0	0	0	0	0	0	0	0	0	0	0	0	0	0	0	0	0	0	0	0	0	0	0	0	0	0	0	0	0	0
Endogenous1	hsa-miR-1260a	hsa-miR-1260a	MIMAT0005911	7.90555	9.2903	8.44899	7.77719	9.03062	8.16249	7.67369	8.30556	8.04686	7.56915	9.2903	9.61058	9.61058	9.61058	11.1798	9.61058	9.95641	9.95641	9.61058	8.63071	8.78768	8.44899	8.78768	8.16249	9.2903	10.3509	9.2903	9.2903	8.63071	9.2903	11.1798	9.95641	9.95641	9.2903	9.95641	11.1798	9.95641	8.04686	9.2903	7.47375	9.95641	11.1798	11.1798	10.7094	11.1798	11.1798
Endogenous1	hsa-miR-1260b	hsa-miR-1260b	MIMAT0015041	0.403152	0	0	0	0	0	0	0	0	0	0	0	0	0	0	0	0	0	0	0	0	0	0	0	0	0	0	0	0	0	0	0	0	0	0	0	0	0	0	0	0	0	0	0	0	0
Endogenous1	hsa-miR-1261	hsa-miR-1261	MIMAT0005913	0	0	0	0	0	0	0	0	0	0	0	0	0	0	0	0	0	0	0	0	0	0	0	0	0	0	0	0	0	0	0	0	0	0	0	0	0	0	0	0	0	0	0	0	0	0
Endogenous1	hsa-miR-1262	hsa-miR-1262	MIMAT0005914	0	0	0	0	0	0	0	0	0	0	0	0	0	0	0	0	0	0	0	0	0	0	0	0	0	0	0	0	0	0	0	0	0	0	0	0	0	0	0	0	0	0	0	0	0	0
Endogenous1	hsa-miR-1263	hsa-miR-1263	MIMAT0005915	0	0	0	0	0	0	0	0	0	0	0	0	0	0	0	0	0	0	0	0	0	0	0	0	0	0	0	0	0	0	0	0	0	0	0	0	0	0	0	0	0	0	0	0	0	0
Endogenous1	hsa-miR-1264	hsa-miR-1264	MIMAT0005791	0	0	0	0	0	0	0	0	0	0	0	0	0	0	0	0	0	0	0	0	0	0	0	0	0	0	0	0.961996	0	0	0	0	0	0	0	5.0323	2.22612	0	0	0	0	0	0	5.00383	0	0
Endogenous1	hsa-miR-1265	hsa-miR-1265	MIMAT0005918	0	0	0	0	0	0	0	0	0	0	0	0	0	0	0	0	0	0	0	0	0	0	0	0	0	0	0	0	0	0	0	0	0	0.889661	0	0	0	0	0	0	0	0	0	0	0	0
Endogenous1	hsa-miR-1266	hsa-miR-1266	MIMAT0005920	0	0	0	0	0	0	0	0	0	0	0	0	0	0	0	0	0	0	0	0	0	0	0	0	0	0	0	0	0	0	0	0	0	0	0	0	0	0	0	0	0	0	0	0	0	0
Endogenous1	hsa-miR-1267	hsa-miR-1267	MIMAT0005921	0	0	0	0	0	0	0	0	0	0	0	0	0	0	0	0	0	0	0	0	0	0	0	0	0	0	0	0	0	0	0	0	0	0	0	0	0	0	0	0	0	0	0	0	0	0
Endogenous1	hsa-miR-1268a	hsa-miR-1268a	MIMAT0005922	0	0	0	0	0	0	0	0	0	0	0	0	0	0	0	0	0	0	0	0	0	0	0	0	0	0	0	0.961996	0	0	0	0	0	1.55442	0	0	0	0	0	0	0	0	0	0	0	0
Endogenous1	hsa-miR-1268b	hsa-miR-1268b	MIMAT0018925	0	0	0	0	0	0	0	0	0	0	0	0	0	0	0	0	0	0	0	0	0	0	0	0	0	0	0	1.52543	0	0	0	0	0	0	0	0	0	0	0	0	0	0	0	0	0	0
Endogenous1	hsa-miR-1269a	hsa-miR-1269a	MIMAT0005923	0	0	0	0	0	0	0	0	0	0	0	0	0	0	0	0	0	0	0	0	0	0	0	0	0	0	0	0	0	0	0	0	0	0	0	0	0	0	0	0	0	0	0	0	0	0
Endogenous1	hsa-miR-1269b	hsa-miR-1269b	MIMAT0019059	0	0	0	0	0	0	0	0	0	0	0	0	0	0	0	0	0	0	0	0	0	0	0	0	0	0	0	0	0	0	0	0	0	0	0	0	0	0	0	0	0	0	0	0	0	0
Endogenous1	hsa-miR-1270	hsa-miR-1270	MIMAT0005924	0	0	0	0	0	0	0	0	0	0	0	0	0	0	0	0	0	0	0	0	0	0	0	0	0	0	0	0	0	0	0	0	0	0	0	0	0	0	0	0	0	0	0	0	0	0
Endogenous1	hsa-miR-1271-5p	hsa-miR-1271-5p	MIMAT0005796	0	0	0	0	0	0	0	0	0	0	0	0	0	0	0	0	0	0	0	0	0	0	0	0	0	0	0	0	0	0	0	0	0	0	0	0	0	0	0	0	0	0	0	0	0	0
Endogenous1	hsa-miR-1272	hsa-miR-1272	MIMAT0005925	0	0	0	0	0	0	0	0	0	0	0	0	0	0	0	0	0	0	0	0	0	0	0	0	0	0	0	0	0	0	0	0	0	0	0	0	0	0	0	0	0	0	0	0	0	0
Endogenous1	hsa-miR-1273a	hsa-miR-1273a	MIMAT0005926	0	0	0	0	0	0	0	0	0	0	0	0	0	0	0	0	0	0	0	0	0	0	0	0	0	0	0	0	0	0	1.69726	0	0	0	0	0	0	0	0	0	0	0	0	0	0	0
Endogenous1	hsa-miR-1273c	hsa-miR-1273c	MIMAT0015017	0	0	0	0	0	0	0	0	0	0	0	0	0	0	0	0	0	0	0	0	0	0	0	0	0	0	0	0	0	0	0	0	0	0	0	0	0	0	0	0	0	0	0	0	0	0
Endogenous1	hsa-miR-1273d	hsa-miR-1273d	MIMAT0015090	0	0	0	0	0	0	0	0	0	0	0	0	0	0	0	0	0	0	0	0	0	0	0	0	0	0	0	0	0	0	0	0	0	0	0	0	0	0	0	0	0	0	0	0	0	0
Endogenous1	hsa-miR-1273e	hsa-miR-1273e	MIMAT0018079	0	0	0	0	0	0	0	0	0	0	0	0	0	0	0	0	0	0	0	0	0	0	0	0	0	0	0	0	0	0	0	0	0	0	0	0	0	0	0	0	0	0	0	0	0	0
Endogenous1	hsa-miR-1273f	hsa-miR-1273f	MIMAT0020601	0	0	0	0	0	0	0	0	0	0	0	0	0	0	0	0	0	0	0	0	0	0	0	0	0	0	0	0	0	0	0	0	0	0	0	0	0	0	0	0	0	0	0	0	0	0
Endogenous1	hsa-miR-1273g-5p	hsa-miR-1273g-5p	MIMAT0020602	0	0	0	0	0	0	0	0	0	0	0	0	0	0	0	0	0	0	0	0	0	0	0	0	0	0	0	0	0	0	0	0	0	0	0	0	0	0	0	0	0	0	0	0	0	0
Endogenous1	hsa-miR-1275	hsa-miR-1275	MIMAT0005929	0	0	0	0	0	0	0	0	0	0	0.173713	0	0	0	0	0	0	0	0	0	0	0	0	0	0	0	0	0	0	0	0	0	0	0.889661	0	0	0	0	0	0	0	0	0	0	0	0
Endogenous1	hsa-miR-1276	hsa-miR-1276	MIMAT0005930	0	0	0	0	0	0	0	0	0	0	0	0	0	0	0	0	0	0	0	0	0	0	0	0	0	0	0	0	0	0	0	0	0	0	0	0	0	0	0	0	0	0	0	0	0	0
Endogenous1	hsa-miR-1277-3p	hsa-miR-1277-3p	MIMAT0005933	0	0	0	0	0	0	0	0	0	0	0	0	0	0	0	0	0	0	0	0	0	0	0	0	0	0	0	0	0	0	0	0	0	0	0	0	0	0	0	0	0	0	0	0	0	0
Endogenous1	hsa-miR-1278	hsa-miR-1278	MIMAT0005936	0	0	0	0	0	0	0	0	0	0	0	0	0	0	0	0	0	0	0	0	0	0	0	0	0	0	0	0	0	0	0	0	0	0	0	0	0	0	0	0	0	0	0	0	0	0
Endogenous1	hsa-miR-1279	hsa-miR-1279	MIMAT0005937	0	0	0	0	0.579329	0	0.579329	0	0.493189	0	0.802111	0	2.09576	0	0	0	0	0	0	0	0	0	0	2.00248	0	0	0	0	0	0	2.03587	0	0	0	0	5.77314	1.49639	0	0	0	3.44225	0	0	5.57601	0	0
Endogenous1	hsa-miR-1280	hsa-miR-1280	MIMAT0005946	0	0	0	0	0	0	0	0	0	0	0	0	0	0	0	0	0	0	0	0	0	0	0	0	0	0	0	0	0	0	0	0	0	0	0	0	0	0	0	0	0	0	0	0	0	0
Endogenous1	hsa-miR-1281	hsa-miR-1281	MIMAT0005939	0	0	0	0	0	0	0	0	0	0	0	0	0	0	0	0	0	0	0	0	0	0	0	0	0	0	0	0	0	0	0	0	0	0	0	0	0	0	0	0	0	0	0	0	0	0
Endogenous1	hsa-miR-1282	hsa-miR-1282	MIMAT0005940	0	0	0	0	0	0	0	0	0	0	0	0	0	0	0	0	0	0	0	0	0	0	0	0	0	0	0	0	0	0	0	0	0	0	0	0	0	0	0	0	0	0	0	0	0	0
Endogenous1	hsa-miR-1283	hsa-miR-1283	MIMAT0005799	0	4.46538	0	0	0	0	0	0	0	0	0	0	0	0	0	3.31255	3.85771	0	0	0	0	0	0	0	6.22323	0	0	0	0	0	0	0	0	0	0	0	0	0	0	0	0	0	0	8.16249	0	0
Endogenous1	hsa-miR-1284	hsa-miR-1284	MIMAT0005941	0	0	0	0	0	0	0	0	0	0	0	0	0	0	0	0	0	0	1.41402	0	0	0	0	0	0	0	0	0	0	0	0	0	0	0	0	0	0	0	0	0	0	0	0	0	0	0
Endogenous1	hsa-miR-1285-3p	hsa-miR-1285-3p	MIMAT0005876	0	0	0	0	0	0	0	0	0	0	0	0	0	0	0	0	0	0	0	0	0	0	0	0	0	0	0	0	0	0	0	0	0	0	0	0	0	0	0	0	0	0	0	0	0	0
Endogenous1	hsa-miR-1286	hsa-miR-1286	MIMAT0005877	0	0	0	0	0	0	0	0	0	0	0	0	0	0	0	0	0	0	0	0	0	0	0	0	0	0	0	0	0	0	0	0	0	0	0	0	2.22612	0	0	0	0	0	0	0	0	0
Endogenous1	hsa-miR-1287	hsa-miR-1287	MIMAT0005878	0	0	0	0	0	0	0	0	0	0	0	0	0	0	0	0	0	0	0	0	0	0	0	0	0	0	0	0	0	0	0	0	0	0	0	0	0	0	0	0	0	0	0	0	0	0
Endogenous1	hsa-miR-1288	hsa-miR-1288	MIMAT0005942	0	0	0	0	0	0	0	0	0	0	0	0	0	0	0	0	0	0	0	0	0	0	0	0	0	0	0	0	0	0	0	0	0	0	0	0	0	0	0	0	0	0	0	0	0	0
Endogenous1	hsa-miR-1289	hsa-miR-1289	MIMAT0005879	0	0	0	0	0	0	0	0	0	0	0	0	0	0	0	0	0	0	0	0	0	0	0	0	0	0	0	0	0	0	0	0	0	0	0	0	0	0	0	0	0	0	0	0	0	0
Endogenous1	hsa-miR-1290	hsa-miR-1290	MIMAT0005880	0.298288	0	1.3039	0.684297	0	0	0	0.799518	0.145854	1.591	2.37442	0	2.73585	0	0	0	1.591	0	0	0	4.81352	0	5.20743	2.37442	3.56024	5.34473	0	1.52543	1.73748	0	2.73585	0	0	2.47049	2.85435	0	5.40582	0	0	0	0	0	0	0	0	0
Endogenous1	hsa-miR-1291	hsa-miR-1291	MIMAT0005881	0	0	0	0	0	0	0	0	0	0	0	0	0	0	0	0	0	0	0	0	0	0	0	0	0	0	0	0	0	0	0	0	0	0	0	0	0	0	0	0	0	0	0	0	0	0
Endogenous1	hsa-miR-1292	hsa-miR-1292	MIMAT0005943	0	0	0	0	0	0	0	0	0	0	0	0	0	0	0	0	0	0	0	0	0	0	0	0	0	0	0	0	0	0	0	0	0	0	0	0	0	0	0	0	0	0	0	0	0	0
Endogenous1	hsa-miR-1293	hsa-miR-1293	MIMAT0005883	0	0	0	0	0	0	0	0	0	0	0	0	0	0	0	0	0	0	0	0	0	0	0	0	0	0	0	0	0	0	0	0	0	0	0	0	0	0	0	0	0	0	0	0	0	0
Endogenous1	hsa-miR-1294	hsa-miR-1294	MIMAT0005884	0	0	0	0	0	0	0	0	0	0	0	0	0	0	0	0	0	0	0	0	0	1.86071	3.89568	0	0	0	0	3.16797	0	0	1.40154	0	0	0	0	4.81352	1.49639	0	0	0	0	0	0	0	0	0
Endogenous1	hsa-miR-1295a	hsa-miR-1295a	MIMAT0005885	0	0	0	0	0	0	0	0	0	0	0	0	0	0	0	0	0	0	0	0	0	0	0	0	0	0	0	0	0	0	0	0	0	0	0	0	0	0	0	0	0	0	0	0	0	0
Endogenous1	hsa-miR-1296	hsa-miR-1296	MIMAT0005794	0	0	0	0	0	0	0	0	0	0	0	0	0	0	0	0	0	0	0	0	0	0	0	0	0	0	0	0	0	0	0	0	0	0	0	0	0	0	0	0	0	0	0	0	0	0
Endogenous1	hsa-miR-1297	hsa-miR-1297	MIMAT0005886	0	0	0	0	0	0	0	0	0	0	0	0	0	0	0	0	0	0	0	0	0	0	0	0	0	0	0	0	0	0	0	0	0	0	0	0	0	0	0	0	0	0	0	0	0	0
Endogenous1	hsa-miR-1298	hsa-miR-1298	MIMAT0005800	0	0	0	0	0	0	0	0	0	0	0	0	0	0	0	0	0	0	0	0	0	0	0	0	0	0	0	0	0	0	0	0	0	0	0	0	0	0	0	0	0	0	0	0	0	0
Endogenous1	hsa-miR-1299	hsa-miR-1299	MIMAT0005887	0	0	0	0	0	0	0	0	0	0	0	0	0	0	0	0	0	0	0	0	0	0	0	0	0	0	0	0	0	0	0	0	0	0	0	0	0	0	0	0	0	0	0	0	0	0
Endogenous1	hsa-miR-1301	hsa-miR-1301	MIMAT0005797	0	0	0	0	0	0	0	0	0	0	0	0	0	0	0	0	0	0	0	0	0	0	0	0	0	0	0	0	0	0	0	0	0	0	0	0	0	0	0	0	0	0	0	0	0	0
Endogenous1	hsa-miR-1302	hsa-miR-1302	MIMAT0005890	0	0	0	0	0	0	0	0	0	0	0	0	0	0	0	0	0	0	0	0	0	0	0	0	0	0	0	0	0	0	0	0	0	0	0	0	0	0	0	0	0	0	0	0	0	0
Endogenous1	hsa-miR-1303	hsa-miR-1303	MIMAT0005891	0	0	0	0	0	0	0	0	0	0	0	0	0	0	0	0	0	0	0	0	0	0	0	0	0	0	0	0	0	0	0	0	0	0	0	0	0	0	0	0	0	0	0	0	0	0
Endogenous1	hsa-miR-1304-5p	hsa-miR-1304-5p	MIMAT0005892	0	0	0	0	0	0	0	0	0	0	0	0	0	0	0	0	0	0	0	0	0	0	0	0	0	0	0	0	0	0	0	0	0	0	0	0	0	0	0	0	0	0	0	0	0	0
Endogenous1	hsa-miR-1305	hsa-miR-1305	MIMAT0005893	0.889661	1.86071	0	1.14357	0	2.13435	0.579329	0	0.584847	3.09114	0.173713	0	3.09114	0	0	0	3.12335	0	0	0	0	0	6.64629	0	0	4.0121	0	0	0	0	0	0	0	0	0	0	2.22612	0	0	0	0	0	0	0	0	0
Endogenous1	hsa-miR-1306-3p	hsa-miR-1306-3p	MIMAT0005950	0	0	0	0	0	0	0	0	0	0	0	0	0	0	0	0	0	0	0	0	0	0	0	0	0	0	0	0	0	0	0	0	0	0	0	0	0	0	0	0	0	0	0	0	0	0
Endogenous1	hsa-miR-1307-3p	hsa-miR-1307-3p	MIMAT0005951	0	0	0	0	0	0	0	0	0	0	0	0	0	0	0	0	0	0	0	0	0	0	0	0	0	0	0	0	0	0	0	0	0	0	0	0	0	0	0	0	0	0	0	0	0	0
Endogenous1	hsa-miR-1321	hsa-miR-1321	MIMAT0005952	0	0	0	0	0	0	0	0	0	0	0	0	0	0	0	0	0	0	1.66256	0	0	0	0	0	0	0	0	0	0	0	2.03587	0	0	0	0	0	0	0	0	0	0	0	0	0	0	4.35716
Endogenous1	hsa-miR-1322	hsa-miR-1322	MIMAT0005953	0	0	0	0	1.1189	0	0	0	0	0	0	0	0	0	0	0	0	0	0	0	0	0	0	0	0	0	0	0	0	0	0	0	0	0	0	0	0	0	0	0	0	0	0	0	0	0
Endogenous1	hsa-miR-1323	hsa-miR-1323	MIMAT0005795	0	0	0	0	0	0	0	0	0	0	0	0	0	0	0	0	0	0	0	0	0	0	0	0	0	0	0	0	0	0	0	0	0	0	0	0	0	0	0	0	0	0	0	0	0	0
Endogenous1	hsa-miR-1324	hsa-miR-1324	MIMAT0005956	0	0	0	0	0	0	0	0	0	0	0	0	0	0	0	0	0	0	0	0	0	0	0	0	0	0	0	0	0	0	0	0	0	0	0	0	0	0	0	0	0	0	0	0	0	0
Endogenous1	hsa-miR-1468	hsa-miR-1468	MIMAT0006789	0	0	0	0	0	0	0	0	0	0	0	0	0	0	0	0	0	0	0	0	0	0	0	0	0	0	0	0	0	0	0	0	0	0	0	0	0	0	0	0	0	0	0	0	0	0
Endogenous1	hsa-miR-1469	hsa-miR-1469	MIMAT0007347	0	0	0	0	0	0	0	0	0	0	3.66431	0	0	0	0	0	0	0	0	0	0	0	0	0	0	0	0	0	0	0	1.06298	0	0	0	0	0	0	0	0	0	0	0	0	0	0	0
Endogenous1	hsa-miR-1470	hsa-miR-1470	MIMAT0007348	0	0	0	0	0	0	0	0	0	0	0	0	0	0	0	0	0	0	0	0	0	0	0	0	0	0	0	1.52543	0	0	0	0	0	0	0	0	0	0	0	0	0	0	0	0	0	0
Endogenous1	hsa-miR-1471	hsa-miR-1471	MIMAT0007349	0	0	0	0	0	0	0	0	0	0	0	0	0	0	0	0	0	0	0	0	0	0	0	0	0	0	0	0	0	0	0	0	0	0	0	0	0	0	0	0	0	0	0	0	0	0
Endogenous1	hsa-miR-1537	hsa-miR-1537	MIMAT0007399	0	0	0	0	0	0	0	0	0	0	0	0	0	0	0	0	0	0	0	0	0	0	0	0	0	0	0	0	0	0	0	0	0	0	0	0	0	0	0	0	0	0	0	0	0	0
Endogenous1	hsa-miR-1538	hsa-miR-1538	MIMAT0007400	0	0	0	0	0	0	0	0	0	0	0	0	0	0	0	0	0	0	0	0	0	0	0	0	0	0	0	0	0	0	0	0	0	0	0	0	0	0	0	0	0	0	0	0	0	0
Endogenous1	hsa-miR-1539	hsa-miR-1539	MIMAT0007401	0	0	0	0	0	0	0	0	0	0	0	0	0	0	0	0	0	0	0	0	0	0	0	0	0	0	0	0	0	0	0	0	0	0	0	0	0	0	0	0	0	0	0	0	0	0
Endogenous1	hsa-miR-1825	hsa-miR-1825	MIMAT0006765	0	0	0	0	0	0	0	0	0	0	0	0	0	0	0	0	0	0	0	0	0	0	0	0	0	0	0	0	0	0	0	0	0	0	0	0	0	0	0	0	0	0	0	0	0	0
Endogenous1	hsa-miR-1827	hsa-miR-1827	MIMAT0006767	0	0	1.3039	0	0	0	0	0	0	0	0	0	1.19968	0	5.54914	2.70733	0	0	2.65684	0	2.14644	4.06675	0	0	2.68209	0	0	1.52543	0	3.14566	2.03587	5.52227	0	0	0	5.4623	4.91815	0	0	0	3.07461	1.57271	5.43406	0	0	6.0891
Endogenous1	hsa-miR-1908	hsa-miR-1908	MIMAT0007881	0	0	0	0	0	0	0	0	0	0	0	0	0	0	0	0	0	0	0	0	0	0	0	0	0	0	0	0	0	0	0	0	0	0	0	0	0	0	0	0	0	0	0	0	0	0
Endogenous1	hsa-miR-1909-3p	hsa-miR-1909-3p	MIMAT0007883	0	0	0	0	0	0	0	0	0	0	0	0	0	0	0	0	0	0	0	0	0	0	0	0	0	0	0	0	0	0	0	0	0	0	0	0	0	0	0	0	0	0	0	0	0	0
Endogenous1	hsa-miR-1910	hsa-miR-1910	MIMAT0007884	0	0	0	0	0	0	0	0	0	0	0	0	0	0	0	0	0	0	0	0	0	0	0	0	0	0	0	0	0	0	0	0	0	0	0	0	0	0	0	0	0	0	0	0	0	0
Endogenous1	hsa-miR-1911-5p	hsa-miR-1911-5p	MIMAT0007885	0	0	0	0	0	0	0	0	0	0	0	0	0	0	0	0	0	0	0	0	0	0	0	0	0	0	0	0	0	0	0	0	0	0	0	0	0	0	0	0	0	0	0	0	0	0
Endogenous1	hsa-miR-1912	hsa-miR-1912	MIMAT0007887	0	0	0	0	0	0	0	0	0	0	0	0	0	0	0	0	0	0	0	0	0	0	0	0	0	0	0	0	0	0	0	0	0	0	0	0	0	0	0	0	0	0	0	0	0	0
Endogenous1	hsa-miR-1913	hsa-miR-1913	MIMAT0007888	0.488543	0	0	0	0	0	0	0	0.111106	0	0	0	0	0	0	0	0	0	0	0	0	0	0	0	0	0	0	0	0	0	0	0	0	0	0	0	0	0	0	0	0	0	0	0	0	0
Endogenous1	hsa-miR-1914-5p	hsa-miR-1914-5p	MIMAT0007889	0	0	0	0	0	0	0	0	0	0	0	0	0	0	0	0	0	0	0	0	0	0	0	0	0	0	0	2.202	0	0	0	0	0	0	0	0	1.49639	0	0	0	0	0	0	0	0	0
Endogenous1	hsa-miR-1915-3p	hsa-miR-1915-3p	MIMAT0007892	2.73585	4.20148	2.87281	3.0023	3.26802	2.85435	0.579329	1.93567	2.62785	2.57907	4.46538	0	4.31791	3.24296	0	3.93366	4.442	3.05807	3.50747	3.33996	2.76437	0	6.76809	3.56024	2.42543	4.0121	3.12335	2.55929	4.15084	3.14566	3.24296	0	2.85435	4.03942	5.54914	0	1.49639	6.97332	4.06675	0	1.87297	4.78749	6.19336	4.62048	0	0
Endogenous1	hsa-miR-1972	hsa-miR-1972	MIMAT0009447	0	0	0	0	0	0	1.16258	2.76437	0.310759	2.37442	0	0	0	0	0	0	0	0	0	0	0	0	4.76146	0	0	0	0	0	0	0	0	4.51885	0	0	0	0	0	0	0	0	0	0	0	5.00383	0	0
Endogenous1	hsa-miR-1973	hsa-miR-1973	MIMAT0009448	0	0	0	0	0	0	0	0	0	0	0	0	0	0	0	0	0	0	0	0	0	0	0	0	0	0	0	0	0	0	0	0	0	0	0	0	5.40582	0	0	0	0	0	0	0	0	5.34473
Endogenous1	hsa-miR-1976	hsa-miR-1976	MIMAT0009451	0	0	0	0	0	0	0	0	0	0	0	0	0	0	0	0	0	0	0	0	0	0	0	0	0	0	0	0	0	0	0	0	0	0	0	0	0	0	0	0	0	0	0	0	0	0
Endogenous1	hsa-miR-2052	hsa-miR-2052	MIMAT0009977	0	0	0	0	0	0	0	0	0	0	0	0	0	0	0	0	0	0	0	0	0	0	0	0	0	0	2.35095	0	0	0	0	0	0	0	0	0	0	0	0	0	0	0	0	0	0	0
Endogenous1	hsa-miR-2053	hsa-miR-2053	MIMAT0009978	0	0	0	0	0	0	0	0	0	0	0	0	0	0	0	0	0	0	0	0	0	0	0	0	0	0	0	1.52543	0	0	0	0	0	0	0	0	0	0	0	0	0	0	0	4.62048	0	0
Endogenous1	hsa-miR-2054	hsa-miR-2054	MIMAT0009979	0	0	0	0	0	0	0	0	0	0	0	0	0	0	0	0	0	0	0	0	0	0	0	0	0	0	0	0	0	2.39789	0	0	0	0	0	0	0	0	0	0	0	0	0	0	0	0
Endogenous1	hsa-miR-2110	hsa-miR-2110	MIMAT0010133	0	0	0	0	0	0	0	0	0	0	0	0	0	0	0	0	0	0	0	0	0	2.39789	0	0	0	0	0	0	0	0	1.06298	0	0	0	0	0	0	0	0	0	0	0	0	0	0	0
Endogenous1	hsa-miR-2113	hsa-miR-2113	MIMAT0009206	0	0	0	0	0	0	0	0	0	0	0	0	0	0	0	0	0	0	0	0	0	0	0	0	0	0	0	0	0	0	0	0	0	0	0	0	0	0	0	0	0	0	0	0	0	0
Endogenous1	hsa-miR-2114-5p	hsa-miR-2114-5p	MIMAT0011156	0	0	0	0	0	0	0	0	0	0	0.24114	0	0	0	0	0	0	0	0	0	0	0	0	0	0	0	0	0	0	0	0	0	0	0	0	0	0	0	0	0	0	0	0	0	0	0
Endogenous1	hsa-miR-2115-5p	hsa-miR-2115-5p	MIMAT0011158	0	0	0	0	0	0	0	0	0	0	0	0	0	0	0	0	0	0	0	0	0	0	0	0	0	0	0	0	0	0	0	0	0	0	0	0	0	0	0	0	0	0	0	0	0	0
Endogenous1	hsa-miR-2116-5p	hsa-miR-2116-5p	MIMAT0011160	2.488	4.54894	4.0121	3.52935	0.579329	3.26802	1.3039	1.57271	0.837682	2.488	1.00745	1.69726	1.90432	0	0	3.05807	2.13435	0	3.50747	0	3.36737	0	6.16349	2.62785	2.85435	6.22323	0	3.16797	2.57907	0	2.03587	0	0	2.80936	2.47049	0	0	0	0	0	4.03942	4.51885	6.64629	5.00383	5.99176	3.66431
Endogenous1	hsa-miR-2117	hsa-miR-2117	MIMAT0011162	0	0	0	0	0	0	0	0	0	0	0	0	0	0	0	0	0	0	0	0	0	0	0	0	0	0	0	3.16797	0	0	0	0	0	0	0	0	5.61417	0	0	0	0	0	0	0	0	5.34473
Endogenous1	hsa-miR-2276	hsa-miR-2276	MIMAT0011775	0	0	0	0	0	0	0	0	0	0	0	0	0	0	0	0	0	0	0	0	0	0	0	0	0	0	0	0	0	0	0	0	0	0	0	0	0	0	0	0	0	0	0	0	0	0
Endogenous1	hsa-miR-2277-3p	hsa-miR-2277-3p	MIMAT0011777	0	0	0	0	0	0	0	0	0	0	0	0	0	0	0	0	0	0	0	0	0	0	0	0	0	0	0	0	0	0	0	0	0	0	0	0	0	0	0	0	0	0	0	0	0	0
Endogenous1	hsa-miR-2277-5p	hsa-miR-2277-5p	MIMAT0017352	0	0	0	0	0	0	0	0	0	0	0	0	0	0	0	0	0	0	0	0	0	0	0	0	0	0	0	0	0	0	0	0	0	0	0	0	0	0	0	0	0	0	0	0	0	0
Endogenous1	hsa-miR-2278	hsa-miR-2278	MIMAT0011778	0	0	0	0	0	0	0	0	0	0	0	0	0	0	0	0	0	0	0	0	0	0	0	0	0	0	0	0	0	0	0	0	0	0	0	0	0	0	0	0	0	0	0	0	0	0
Endogenous1	hsa-miR-2682-5p	hsa-miR-2682-5p	MIMAT0013517	0	0	0	0	0	0	0	0	0	0	0	0	0	0	0	0	0	0	0	0	0	0	0	0	0	0	0	0	0	0	0	0	0	0	0	0	1.49639	0	0	0	0	0	4.31791	0	0	0
Endogenous1	hsa-miR-3123	hsa-miR-3123	MIMAT0014985	0	0	0	0	0	0	0	0	0	0	0	0	0	0	0	0	0	0	0	0	0	0	0	0	0	0	0	0	0	0	1.06298	0	0	0	0	0	0	0	0	0	0	0	0	0	0	0
Endogenous1	hsa-miR-3127-5p	hsa-miR-3127-5p	MIMAT0014990	0	0	0	0	0	0	0	0	0	0	0	0	0	0	0	0	0	0	0	0	0	0	0	0	0	0	0	0	0	0	0	0	0	0	0	0	0	0	0	0	0	0	0	0	0	0
Endogenous1	hsa-miR-3131	hsa-miR-3131	MIMAT0014996	0	0	0	0	0	0	0	0	0	0	0	0	0	0	0	0	0	0	0	0	0	0	0	0	0	0	0	0	0	0	0	0	0	0	0	0	4.46538	0	0	0	0	1.57271	0	0	0	0
Endogenous1	hsa-miR-3136-5p	hsa-miR-3136-5p	MIMAT0015003	0	0	0	0	0	0	0	0	0	0	0	0	0	0	0	0	0	0	0	0	0	0	0	0	0	0	0	0	0	0	0	0	0	0	0	0	0	0	0	0	0	0	0	0	0	0
Endogenous1	hsa-miR-3141	hsa-miR-3141	MIMAT0015010	0	0	0	0	0	0	0	0	0	0	0	0	0	0	0	0	0	0	0	0	0	0	0	0	0	0	0	0	0	0	0	0	0	0	0	0	3.24296	0	0	0	0	0	0	0	0	0
Endogenous1	hsa-miR-3144-5p	hsa-miR-3144-5p	MIMAT0015014	0	0	0	0	0	0	0	0	0	0	0	0	0	0	0	0	0	0	0	0	0	0	0	0	0	0	0	0	0	0	0	0	0	0	0	0	0	0	0	0	0	0	0	0	0	0
Endogenous1	hsa-miR-3147	hsa-miR-3147	MIMAT0015019	1.05401	1.51091	0	0	2.12226	0	0.937862	0.961996	1.09423	0.709697	0.310759	0	3.36737	3.09114	0	3.19294	2.35095	0	2.89127	0	2.52364	2.39789	0	2.80936	4.54894	4.51885	2.92753	1.52543	3.50747	0	5.27935	0	3.10725	3.40361	2.47049	6.0891	0	0	0	0	3.07461	4.51885	0	4.62048	5.16596	0
Endogenous1	hsa-miR-3151	hsa-miR-3151	MIMAT0015024	0	0	0	0	0	0	0	0	0	0	0	0	0	0	0	0	0	0	0	0	0	0	0	0	0	0	0	0	0	0	0	0	0	0	0	0	0	0	0	0	0	0	0	0	0	0
Endogenous1	hsa-miR-3154	hsa-miR-3154	MIMAT0015028	0	0	0	0	0	0	0	0	0	0	0	0	0	0	0	0	0	0	0	0	0	0	0	0	0	0	0	0	0	0	0	0	0	0	0	0	0	0	0	0	0	0	0	0	0	0
Endogenous1	hsa-miR-3161	hsa-miR-3161	MIMAT0015035	0	0	0	0	0	0	0	0	0	0	0	0	0	0	0	0	0	0	0	0	0	0	0	0	0	0	0	0	0	0	0	0	0	0	0	0	0	0	0	0	0	0	0	0	0	0
Endogenous1	hsa-miR-3164	hsa-miR-3164	MIMAT0015038	0	0	0	0	0	0	0	0	0	0	0	0	0	0	0	0	0	0	0	0	0	0	0	0	0	0	0	0	0	0	0	0	0	0	0	0	0	0	0	0	0	0	0	4.0121	0	0
Endogenous1	hsa-miR-3168	hsa-miR-3168	MIMAT0015043	0	0	0	0	0	0	0	0	0	0	0	0	0	0	0	0	0	0	0	0	0	0	0	0	0	0	0	0	0	0	0	0	0	0	0	0	0	0	0	0	0	0	0	0	0	0
Endogenous1	hsa-miR-3175	hsa-miR-3175	MIMAT0015052	0	0	0	0	0	0	0	0	0	0	0	0	0	0	0	0	0	0	0	0	0	0	0	0	0	0	0	0	0	0	0	0	0	0	0	0	0	0	0	0	0	0	0	0	0	0
Endogenous1	hsa-miR-3178	hsa-miR-3178	MIMAT0015055	0	0	0	0	0	0	0	0	0	0	0	0	0	0	0	0	0	0	0	0	0	0	0	0	0	0	0	0	0	0	0	0	0	0	0	0	0	0	0	0	0	0	0	0	0	0
Endogenous1	hsa-miR-3180	hsa-miR-3180	MIMAT0018178	0	0	0	0	0	0	0	0	0	0	0	0	0	0	0	0	0	0	0	0	0	0	0	0	0	0	0	0	0	0	0	0	0	0	0	0	0	0	0	0	0	0	0	0	0	0
Endogenous1	hsa-miR-3180-3p	hsa-miR-3180-3p	MIMAT0015058	0	0	0	0	0	0	0	0	0	0	0	0	0	0	0	0	0	0	0	0	0	0	0	0	0	0	0	0	0	0	0	0	0	0	0	0	0	0	0	0	0	0	0	0	0	0
Endogenous1	hsa-miR-3180-5p	hsa-miR-3180-5p	MIMAT0015057	0	0	0	0	0	0	0	0	0	0	0	0	0	0	0	0	0	0	0	0	0	0	0	0	0	0	0	0	0	0	0	0	0	0	0	0	0	0	0	0	0	0	0	0	0	0
Endogenous1	hsa-miR-3182	hsa-miR-3182	MIMAT0015062	0	0	0	0	0	0	0	0	0	0	0	0	0	0	0	0	0	0	2.35095	0	1.27537	0	0	0	0	0	0	0	0	0	1.40154	4.51885	0	0	0	0	3.73101	0	0	0	0	0	0	4.62048	0	0
Endogenous1	hsa-miR-3184-5p	hsa-miR-3184-5p	MIMAT0015064	0	0	0	0	0	0	0	0	0	0	0	0	0	0	0	0	0	0	0	0	0	0	0	0	0	0	0	0	0	0	0	0	0	0	0	0	0	0	0	0	0	0	0	0	0	0
Endogenous1	hsa-miR-3185	hsa-miR-3185	MIMAT0015065	0	0	0	0	0	0	0	0	0	0	0	0	0	0	0	0	0	0	0	0	0	0	0	0	0	0	0	0	0	0	0	0	0	0	0	0	0	0	0	0	0	0	0	5.57601	0	0
Endogenous1	hsa-miR-3187-3p	hsa-miR-3187-3p	MIMAT0015069	0	0	0	0	0	0	0	0	0	0	0	0	0	0	0	0	0	0	0	0	0	0	0	0	0	0	0	0	0	0	0	0	0	0	0	0	0	0	0	0	0	0	0	0	0	0
Endogenous1	hsa-miR-3190-5p	hsa-miR-3190-5p	MIMAT0015073	0	0	0	0	0	0	0	0	0	0	0	0	0	0	0	0	0	0	0	0	0	0	0	0	0	0	0	0	0	0	0	0	0	0	0	0	0	0	0	0	0	0	0	0	0	0
Endogenous1	hsa-miR-3192	hsa-miR-3192	MIMAT0015076	0	0	0	0	0	0	0	0	0	0	0	0	0	0	0	0	0	0	0	0	0	0	0	0	0	0	0	0	0	0	0	0	0	0	0	0	0	0	0	0	0	0	0	0	0	0
Endogenous1	hsa-miR-3195	hsa-miR-3195	MIMAT0015079	0	0	0	0	0	0	0	0	0	1.02624	0	0	2.09576	0	0	0	0	0	0	3.19294	0	0	7.38089	1.43286	0	0	0	0	1.49639	0	0	0	0	0	0	0	0	7.33473	0	0	0	0	0	0	0	0
Endogenous1	hsa-miR-3196	hsa-miR-3196	MIMAT0015080	0	0	0	0	0	0	0	0	0	0	0	2.13435	0	0	0	0	0	0	0	2.9638	0	0	0	0	0	0	0	0	0	0	0	0	0	0	0	0	0	0	0	0	0	0	0	0	0	0
Endogenous1	hsa-miR-3200-3p	hsa-miR-3200-3p	MIMAT0015085	0	0	0	0	0	0	0	0	0	0	0	0	0	0	0	0	0	0	0	0	0	0	0	0	0	0	0	1.52543	0	0	0	0	0	0	0	0	0	0	0	0	0	0	0	0	0	0
Endogenous1	hsa-miR-3605-5p	hsa-miR-3605-5p	MIMAT0017981	0	0	0	0	0	0	0	0	0	0	0	0	0	0	0	0	0	0	0	0	0	0	0	0	0	0	0	0	0	0	0	0	0	0	0	0	0	0	0	0	0	0	0	0	0	0
Endogenous1	hsa-miR-3614-5p	hsa-miR-3614-5p	MIMAT0017992	0	0	0	0	0	0	0	0	0	0	0	0	0	0	0	0	0	0	0	0	0	0	0	0	0	0	0	0	0	0	0	0	0	0	0	0	0	0	0	0	0	0	0	0	0	0
Endogenous1	hsa-miR-3676-3p	hsa-miR-3676-3p	MIMAT0018100	0	0	0	0	0	0	0	0	0.118512	0	0	0	0	0	0	0	0	0	0	0	0	0	0	0	0	0	0	0	0	0	0	0	0	0	0	0	0	0	0	0	0	4.3964	0	0	0	0
Endogenous1	hsa-miR-3690	hsa-miR-3690	MIMAT0018119	0	0	0	0	0	0	0	0	0	0	0	0	0	0	0	0	1.40154	0	0	0	0	2.39789	0	0	0	0	0	1.52543	0	0	1.40154	0	0	0	0	0	3.73101	0	0	0	0	0	0	0	0	0
Endogenous1	hsa-miR-3928	hsa-miR-3928	MIMAT0018205	0	0	0	0	0	0	0	0	0	0	0	0	0	0	0	0	0	0	0	0	0	0	0	0	0	0	0	0	0	0	0	0	0	0	0	0	0	0	0	0	0	0	0	0	0	0
Endogenous1	hsa-miR-3934	hsa-miR-3934	MIMAT0018349	0	0	0	0	0	0	0	0	0	0	0	0	0	0	0	0	0	0	0	0	0	0	0	0	0	0	0	0	0	0	0	0	0	0	0	0	0	0	0	0	0	0	0	0	0	0
Endogenous1	hsa-miR-4284	hsa-miR-4284	MIMAT0016915	0	0	0	0	0	0	0	0	0	0	0.400145	0	0	0	0	0	0	0	0	0	0	0	0	0	0	0	0	0	0	0	0	0	0	0	0	0	0	0	0	0	0	0	0	0	0	0
Endogenous1	hsa-miR-4286	hsa-miR-4286	MIMAT0016916	3.59113	4.62048	4.94527	1.90432	3.77158	3.26802	4.68578	3.93366	3.97288	4.442	7.16701	10.7094	9.2903	9.95641	9.2903	10.7094	9.03062	9.2903	7.56915	10.3509	9.03062	9.2903	10.7094	8.63071	9.61058	9.03062	8.78768	8.16249	10.3509	8.63071	5.90028	7.9762	5.9521	11.1798	11.1798	9.95641	8.63071	10.3509	9.61058	5.52227	10.3509	7.56915	9.95641	8.44899	6.67894	7.01002
Endogenous1	hsa-miR-4421	hsa-miR-4421	MIMAT0018934	0	0	0	0	0	0	0	0	0	0	0	0	0	0	0	0	0	0	0	0	0	0	0	0	0	0	0	0	0	0	0	0	0	0	0	0	0	0	0	0	0	0	0	0	0	0
Endogenous1	hsa-miR-4425	hsa-miR-4425	MIMAT0018940	0	0	0	0	0	0	0	0	0	0	0	0	0	0	0	0	0	0	0	0	0	0	0	0	0	0	0	0	0	0	0	0	0	0	0	0	0	0	0	0	0	0	0	0	0	0
Endogenous1	hsa-miR-4431	hsa-miR-4431	MIMAT0018947	0	0	0	0	0	0	0	0	0	0	0	0	0	0	0	0	0	0	0	0	0	0	0	0	0	0	0	0	0	0	0	0	0	0	0	0	0	0	0	0	0	0	0	0	0	0
Endogenous1	hsa-miR-4435	hsa-miR-4435	MIMAT0018951	0	0	0	0	0	0	0	0	0	0	0	0	0	0	0	0	0	0	0	0	0	0	0	0	0	0	0	0	0	0	0	0	0	0	0	0	0	0	0	0	0	0	0	0	0	0
Endogenous1	hsa-miR-4443	hsa-miR-4443	MIMAT0018961	1.34598	2.62785	1.38906	0.483897	2.42543	1.73748	2.06926	2.14644	1.3039	2.12226	2.488	4.3964	3.31255	3.24296	5.90028	4.35716	3.36737	1.95314	4.94527	2.14644	2.9638	6.16349	6.97332	2.17787	3.85771	0	2.35095	3.59113	1.73748	2.89127	5.49229	6.67894	3.59113	2.80936	4.09293	6.0891	6.61363	6.64629	0	4.89103	3.78732	5.90028	6.64629	6.72352	6.84102	7.77719
Endogenous1	hsa-miR-4448	hsa-miR-4448	MIMAT0018967	0	0	0	0	0	0	0	0	0.111106	0	1.34598	0	0	0	0	0	0	0	1.84846	0	1.43286	0	0	0	2.68209	0	0	1.52543	0	0	0	0	0	1.93567	0	0	6.61363	0	0	0	0	0	0	0	0	3.66431
Endogenous1	hsa-miR-4451	hsa-miR-4451	MIMAT0018973	0	0	0	0	0	0	0	0	0	0	0	0	0	0	0	0	0	0	0	0	0	0	0	0	0	0	0	0	0	0	0	0	0	0	0	0	0	0	0	0	0	0	0	0	0	0
Endogenous1	hsa-miR-4454	hsa-miR-4454	MIMAT0018976	15.5264	15.5264	15.5264	15.5264	15.5264	15.5264	15.5264	15.5264	15.5264	15.5264	15.5264	15.5264	15.5264	15.5264	15.5264	15.5264	15.5264	15.5264	15.5264	15.5264	15.5264	15.5264	15.5264	15.5264	15.5264	15.5264	15.5264	15.5264	15.5264	15.5264	15.5264	15.5264	15.5264	15.5264	15.5264	15.5264	15.5264	15.5264	15.5264	15.5264	15.5264	15.5264	15.5264	15.5264	15.5264	15.5264
Endogenous1	hsa-miR-4455	hsa-miR-4455	MIMAT0018977	0	2.52364	0	0	0.842087	0	0	0.684297	0.584847	0.709697	0	0	0	0	0	0	0	0	0	0	0	0	0	0	0	0	0	0	0	0	0	0	0	0.889661	0	0	0	0	0	0	0	0	0	0	0	0
Endogenous1	hsa-miR-4458	hsa-miR-4458	MIMAT0018980	0	0	0	0	0	0	0	0	0	0	0	0	0	0	0	0	0	0	0	0	0	0	0	0	0	0	0	0	0	0	0	0	0	0	0	0	0	0	0	0	0	0	0	0	0	0
Endogenous1	hsa-miR-4461	hsa-miR-4461	MIMAT0018983	0	0	0	0.889661	0	0	0	0	0	0	1.34598	0	0	0	0	0	0	0	0	0	2.14644	0	0	0	0	0	0	3.42293	0	0	2.45298	0	0	0	0	5.0323	0	0	0	0	2.62785	2.70733	4.31791	0	0	5.34473
Endogenous1	hsa-miR-4484	hsa-miR-4484	MIMAT0019018	0	0	0	0	0	0	0	0	0	0	0	0	0	0	0	0	0	0	0	0	0	0	0	0	0	0	0	0	0	0	0	0	0	0	0	0	0	0	0	0	0	0	0	0	0	0
Endogenous1	hsa-miR-4485	hsa-miR-4485	MIMAT0019019	0	0	0	0	0	0	0	0	0	0	0	0	0	0	0	0	0	0	0	0	0	0	0	0	0	0	0	0	0	0	0	0	0	0	0	0	0	0	0	0	0	0	0	0	0	0
Endogenous1	hsa-miR-4488	hsa-miR-4488	MIMAT0019022	1.77593	3.85771	3.07461	2.31264	0.842087	2.22612	0	2.06926	0.802111	1.02624	6.3819	0	2.09576	4.0121	6.80456	5.00383	6.22323	2.59886	4.94527	3.26802	4.03942	3.24296	8.04686	4.4192	4.72362	5.90028	3.38549	0.961996	4.29053	0	7.04672	5.70988	4.72362	5.31204	6.55286	7.90555	6.84102	7.77719	0	6.12629	6.61363	6.97332	9.03062	7.90555	7.52145	6.0891
Endogenous1	hsa-miR-4508	hsa-miR-4508	MIMAT0019045	0	0	0	0	0	0	0	0	0	0	0.310759	0	0	0	0	0	0	0	0	0	0	0	7.08772	0	0	0	0	0	0	0	0	0	0	0	0	0	0	0	0	0	0	0	0	4.0121	4.35716	0
Endogenous1	hsa-miR-4516	hsa-miR-4516	MIMAT0019053	5.9521	7.38089	7.56915	7.38089	6.47978	5.9521	5.57601	4.94527	6.61363	7.20529	7.67369	5.65233	5.57601	7.77719	7.72544	7.12872	7.56915	6.84102	6.31196	6.0891	7.38089	7.04672	9.03062	6.55286	7.12872	7.90555	6.28102	7.16701	6.47978	7.67369	7.12872	8.7092	6.22323	7.56915	8.37728	7.77719	6.45034	9.03062	8.16249	7.77719	8.30556	6.97332	9.61058	7.67369	8.44899	7.52145
Endogenous1	hsa-miR-4521	hsa-miR-4521	MIMAT0019058	0	0	0	0	0	0	0	0	0	0	0	0	0	0	0	0	0	0	0	0	0	0	0	0	0	0	0	0	0	0	0	0	0	0	0	0	0	0	0	0	0	0	0	0	0	0
Endogenous1	hsa-miR-4531	hsa-miR-4531	MIMAT0019070	0	0	0	0	0.351606	0	0	0	0.118512	0	0	0	0	0	0	0	0	0	0	0	0	0	0	0	0	0	0	0	0	0	0	0	0	0	0	0	0	0	0	0	0	0	0	0	0	0
Endogenous1	hsa-miR-4532	hsa-miR-4532	MIMAT0019071	0	0	0	0	0	0	0	0	0	0	1.97781	0	0	0	0	3.48559	2.9638	0	2.09576	0	0	0	5.74151	0	0	0	0	0	0	0	0	0	0	1.93567	0	0	2.22612	6.84102	0	0	2.89127	3.46392	5.61417	0	4.0121	4.81352
Endogenous1	hsa-miR-4647	hsa-miR-4647	MIMAT0019709	0	0	0	0	0	0	0	0	0	0	0	0	0	0	0	0	0	0	0	0	0	0	0	0	0	0	0	0	0	0	0	0	0	0	0	0	0	0	0	0	0	0	0	0	0	0
Endogenous1	hsa-miR-4741	hsa-miR-4741	MIMAT0019871	0	0	0	0	0	0	0	0	0	0	0	0	0	0	0	0	0	0	0	0	0	0	0	0	0	0	0	0	0	0	0	0	0	0	0	0	0	0	0	0	0	0	0	0	0	0
Endogenous1	hsa-miR-4792	hsa-miR-4792	MIMAT0019964	0	0	0	0	0	0	0	0	0	0	0	0	0	0	0	0	0	0	0	0	0	0	0	0	0	0	0	0	0	0	0	0	0	0	0	0	0	0	0	0	0	0	0	0	0	0
SpikeIn	ath-miR159a	ath-miR159a	MIMAT0000177	0	0	0	0	0	0	0	0	0	0	0	0	0	0	0	0	0	0	0	0	0	0	0	0	0	0	0	0	0	0	0	0	0	0	0	0	0	0	0	0	0	0	0	0	0	0
SpikeIn	cel-miR-248	cel-miR-248	MIMAT0000304	0	0	0	0	0	0	0	0	0	0	0	0	0	0	0	0	0	0	0	0	0	0	0	0	0	0	0	0	0	0	0	0	0	0	0	0	0	0	0	0	0	0	0	0	0	0
SpikeIn	cel-miR-254	cel-miR-254	MIMAT0000310	0	0	0	0	0	0	0	0	0	0	0	0	0	0	0	0	0	0	0	0	0	0	0	0	0	0	0	0	0	0	0	0	0	0	0	0	0	0	0	0	0	0	0	0	0	0
SpikeIn	osa-miR414	osa-miR414	MIMAT0001330	0	0	0	0	0	0	0	0	0	0	0	0	0	0	0	0	0	0	0	0	0	0	0	0	0	0	0	0	0	0	0	0	0	0	0	0	0	0	0	0	0	0	0	0	0	0
SpikeIn	osa-miR442	osa-miR442	MIMAT0001605	0	0	0	0	0	0	0	0	0	0	0	0	0	0	0	0	0	0	0	0	0	0	0	0	0	0	0	0	0	0	0	0	0	0	0	0	0	0	0	0	0	0	0	0	0	0
[truncated: 60 more columns]

## Sheet: NanodropQC
					> 1.9	> 1.8						> 1.9	> 1.8						> 1.9	> 1.8
	Sample ID	ng/ul	A260	A280	260/280	260/230		Sample ID	ng/ul	A260	A280	260/280	260/230		Sample ID	ng/ul	A260	A280	260/280	260/230
	N1	12.1	0.303	0.177	1.71	0.42		MPM35	81.2	2.03	1.063	1.91	1.72		MPM79	58.4	1.46	0.84	1.74	1.84
	N2	6.8	0.171	0.116	1.47	0.27		MPM36	46	1.15	0.591	1.95	1.78		MPM80	613.4	15.336	7.46	2.06	2.23
	N3	7.3	0.182	0.113	1.61	0.42		MPM37	7	0.176	0.13	1.35	0.48		MPM81	136	3.4	1.749	1.94	1.66
	N4	9.7	0.243	0.146	1.66	0.59		MPM38	48.6	1.214	0.652	1.86	1.52		MPM82	340.4	8.509	4.274	1.99	1.9
	N5	37.6	0.941	0.48	1.96	0.69		MPM39	178.2	4.455	2.273	1.96	1.92		MPM83	191	4.774	2.385	2	1.9
	N6	5.5	0.136	0.083	1.65	0.06		MPM40	22.7	0.568	0.322	1.76	1.06		MPM84	378.9	9.472	4.896	1.93	1.85
	N7	33.4	0.834	0.426	1.96	0.63		MPM41	13.7	0.341	0.202	1.69	0.87		MPM85	86.2	2.156	1.126	1.92	1.63
	N8	14.3	0.357	0.194	1.84	0.28		MPM42	10	0.25	0.174	1.44	0.68		MPM86	2062.9	51.573	25.71	2.01	2.1
	N9	12.4	0.31	0.189	1.64	0.11		MPM43	304.1	7.604	3.902	1.95	1.96		MPM87	605.3	15.133	7.862	1.92	1.9
	N10	9.2	0.229	0.145	1.58	0.63		MPM44	37.1	0.927	0.49	1.89	1.35		MPM88	251.3	6.283	3.213	1.96	1.85
	MPM1	238.5	5.961	3.035	1.96	1.74		MPM45	114.4	2.861	1.449	1.97	1.84		MPM89	166.8	4.17	2.158	1.93	1.94
	MPM2	211.9	5.299	2.672	1.98	1.86		MPM46	169.5	4.239	2.142	1.98	1.96		MPM90	268	6.701	3.424	1.96	1.97
	MPM3	227.2	5.68	2.893	1.96	1.85		MPM47	346.8	8.67	4.329	2	2.03		MPM91	551	13.776	7.078	1.95	1.87
	MPM4	212.3	5.308	2.772	1.91	1.97		MPM48	146.9	3.672	1.938	1.89	1.97		MPM92	678.7	16.969	8.292	2.05	2.18
	MPM5	102.8	2.571	1.313	1.96	1.83		MPM49	253.6	6.339	3.639	1.74	1.68		MPM93	1152.6	28.815	14.466	1.99	1.97
	MPM6	133.5	3.337	1.722	1.94	1.87		MPM50	79.2	1.979	1.039	1.9	1.6		MPM94	158.8	3.969	2.073	1.91	1.74
	MPM7	303.9	7.597	3.856	1.97	2.04		MPM51	302.1	7.552	3.987	1.89	1.97		MPM95	410.3	10.258	5.318	1.93	1.75
	MPM8	198.5	4.964	2.58	1.92	1.96		MPM52	30.9	0.773	0.404	1.91	1.34		MPM96	334.6	8.365	4.346	1.92	1.63
	MPM9	161.4	4.034	2.061	1.96	1.83		MPM53	321.3	8.033	4.147	1.94	1.99		MPM97	33.8	0.846	0.456	1.85	1.23
	MPM10	489.6	12.24	6.131	2	2.01		MPM54	48.2	1.205	0.632	1.91	1.74		MPM98	21	0.525	0.326	1.61	0.82
	MPM11	449.7	11.243	5.83	1.93	1.97		MPM55	382.1	9.551	4.918	1.94	2.03		MPM99	532	13.299	6.85	1.94	1.88
	MPM12	100.5	2.511	1.302	1.93	1.78		MPM56	211.9	5.297	2.679	1.98	1.95		MPM100	1119	27.976	13.958	2	2.02
	MPM13	510.1	12.753	6.667	1.91	1.95		MPM57	212.2	5.306	2.756	1.93	1.88		MPM101	1487	37.174	18.623	2	1.97
	MPM14	612.1	15.302	8.337	1.84	1.77		MPM58	363.5	9.087	4.689	1.94	1.99		MPM102	117.8	2.945	1.514	1.95	1.65
	MPM15	565.4	14.134	7.632	1.85	1.97		MPM59	380.4	9.509	4.832	1.97	2.02		MPM103	601.3	15.032	7.834	1.92	1.89
	MPM16	610.2	15.256	8.154	1.87	1.97		MPM60	218.6	5.465	2.777	1.97	1.97		MPM104	465	11.624	6.141	1.89	1.41
	MPM17	75.2	1.879	0.994	1.89	1.64		MPM61	95.1	2.378	1.279	1.86	1.74		MPM105	274.9	6.874	3.475	1.98	1.78
	MPM18	136.9	3.423	1.772	1.93	1.76		MPM62	122.6	3.064	1.648	1.86	1.58
	MPM19	270	6.75	3.414	1.98	2.02		MPM63	358	8.951	4.735	1.89	1.8
	MPM20	27	0.674	0.352	1.92	1.13		MPM64	86.5	2.164	1.208	1.79	1.36
	MPM21	72	1.8	0.917	1.96	1.72		MPM65	294	7.35	3.963	1.85	1.93
	MPM22	242.7	6.067	3.05	1.99	1.99		MPM66	103	2.576	1.408	1.83	1.77
	MPM23	105.9	2.648	1.371	1.93	1.88		MPM67	135	3.375	1.81	1.86	1.76
	MPM24	452.2	11.305	5.879	1.92	2.02		MPM68	588.4	14.709	7.908	1.86	1.86
	MPM25	749.3	18.733	9.401	1.99	2.26		MPM69	255.6	6.39	3.253	1.96	1.93
	MPM26	403.6	10.091	5.156	1.96	2.03		MPM70	138.4	3.461	1.751	1.98	1.89
	MPM27	106.7	2.667	1.387	1.92	1.76		MPM71	213.9	5.347	2.743	1.95	1.89
	MPM28	106.3	2.657	1.354	1.96	1.56		MPM72	228.5	5.712	2.941	1.94	1.88
	MPM29	125.9	3.147	1.648	1.91	1.7		MPM73	197.5	4.937	2.617	1.89	1.79
	MPM30	113.9	2.847	1.445	1.97	1.87		MPM74	58.9	1.473	0.777	1.9	1.65
	MPM31	97.3	2.432	1.241	1.96	1.74		MPM75	160.6	4.016	2.059	1.95	1.85
	MPM32	442	11.05	5.644	1.96	2.04		MPM76	358.8	8.969	4.555	1.97	2.02
	MPM33	118.6	2.966	1.516	1.96	1.92		MPM77	116.7	2.919	1.515	1.93	1.92
	MPM34	34.6	0.67	0.356	1.88	1.55		MPM78	273.3	6.831	3.509	1.95	1.99
