# Supplementary material for: Deregulation of miRNAs in malignant pleural mesothelioma is associated with prognosis and suggests an alteration of cell metabolism
Source: Sci Rep. 2017 Jun 9;7:3140. doi: 10.1038/s41598-017-02694-0 (PMC5466648; doi:10.1038/s41598-017-02694-0)
Supplement: Supplementary file 3 — Suppl Table 2 [file 41598_2017_2694_MOESM3_ESM.xls]

## Sheet: Sheet1
microRNA	MIMAT_CODE	rawp	BH	KS P-value	KS D	Differential expression	Median_Normal	Median_MPM
hsa-miR-337-3p	MIMAT0000754	1.35618e-33	1.09172e-30	<0.0001	0.9688	-3.29827	3.29827	0
hsa-miR-185-5p	MIMAT0000455	3.87751e-32	1.5607e-29	<0.0001	0.8896	-1.76501	1.76501	0
hsa-miR-485-3p	MIMAT0002176	6.59122e-23	1.76864e-20	<0.0001	0.8688	-1.65335	1.65335	0
hsa-miR-197-3p	MIMAT0000227	2.77206e-20	5.57878e-18	<0.0001	0.9375	-2.85031	2.85031	0
hsa-miR-299-5p	MIMAT0002890	9.45796e-17	1.52273e-14	0.0029	0.6	-0.916629	0.916629	0
hsa-miR-154-5p	MIMAT0000452	2.1168e-16	2.84004e-14	<0.0001	0.7583	-1.47089	1.47089	0
hsa-miR-152	MIMAT0000438	2.31667e-14	2.66417e-12	<0.0001	0.7646	-2.30888	2.30888	0
hsa-miR-362-5p	MIMAT0000705	4.4035e-14	4.43102e-12	0.0005	0.6792	-0.581006	0.581006	0
hsa-miR-30c-5p	MIMAT0000244	1.93092e-11	1.7271e-09	<0.0001	0.8167	-2.39993	2.39993	0
hsa-miR-28-3p	MIMAT0004502	5.82775e-11	4.69134e-09	<0.0001	0.8125	-3.07461	3.07461	0
hsa-miR-542-5p	MIMAT0003340	4.99924e-10	3.65854e-08	0.0046	0.5792	-0.300584	0.300584	0
hsa-miR-28-5p	MIMAT0000085	1.1712e-09	7.52158e-08	<0.0001	0.7646	-2.68273	2.68273	0
hsa-miR-337-5p	MIMAT0004695	1.97339e-09	1.1347e-07	0.0003	0.6958	-1.61694	1.61694	0
hsa-miR-487b	MIMAT0003180	4.75272e-09	2.55063e-07	0.0006	0.6688	-1.31071	1.31071	0
hsa-miR-92a-3p	MIMAT0000092	1.04496e-08	5.25744e-07	0.0001	0.7292	-2.60806	2.60806	0
hsa-miR-4286	MIMAT0016916	2.29318e-08	1.08589e-06	<0.0001	0.9479	5.07735	3.95327	9.03062
hsa-miR-128	MIMAT0000424	3.42312e-08	1.45032e-06	0.0071	0.5583	-0.622619	0.622619	0
hsa-miR-423-3p	MIMAT0001340	5.66542e-08	2.28033e-06	<0.0001	0.8646	-1.85458	1.85458	0
hsa-miR-214-3p	MIMAT0000271	1.57092e-07	5.74815e-06	<0.0001	0.7958	-4.23324	5.84187	1.60863
hsa-miR-29b-3p	MIMAT0000100	4.26294e-07	1.49203e-05	<0.0001	0.8167	3.15098	4.9826	8.13358
hsa-miR-518b	MIMAT0002844	5.19588e-07	1.74279e-05	0.0009	0.6542	-3.42648	3.42648	0
hsa-miR-409-3p	MIMAT0001639	9.26093e-07	2.98202e-05	<0.0001	0.7646	-4.44181	4.44181	0
hsa-miR-323a-3p	MIMAT0000755	9.79149e-07	3.0316e-05	<0.0001	0.7271	-0.913761	0.913761	0
hsa-miR-24-3p	MIMAT0000080	1.62535e-06	4.84594e-05	<0.0001	0.9271	-2.87793	5.74151	2.86358
hsa-miR-107	MIMAT0000104	2.89549e-06	8.32452e-05	<0.0001	0.8646	-3.25072	4.55462	1.3039
hsa-miR-664-3p	MIMAT0005949	5.06979e-06	0.00014073	0.0004	0.6854	-1.15024	1.15024	0
hsa-miR-10b-5p	MIMAT0000254	5.54363e-06	0.000143955	<0.0001	0.7438	-2.83673	2.83673	0
hsa-miR-425-5p	MIMAT0003393	5.39811e-06	0.000143955	0.0445	0.4583	-0.113991	0.113991	0
hsa-miR-411-5p	MIMAT0003329	7.44191e-06	0.000187211	0.0313	0.4792	-0.363751	0.363751	0
hsa-miR-146b-5p	MIMAT0002809	1.25746e-05	0.000297723	0.0014	0.6333	-2.77144	2.77144	0
hsa-miR-127-3p	MIMAT0000446	1.31514e-05	0.000302483	0.0002	0.7125	-4.89403	4.89403	0
hsa-miR-455-3p	MIMAT0004784	2.70576e-05	0.000605037	0.0037	0.5896	-0.439644	0.439644	0
hsa-miR-221-3p	MIMAT0000278	2.96114e-05	0.000632641	<0.0001	0.8333	-2.68854	5.61608	2.92753
hsa-miR-151a-5p	MIMAT0004697	3.06497e-05	0.000632641	<0.0001	0.7438	-2.13435	2.13435	0
hsa-miR-494	MIMAT0002816	3.19792e-05	0.000643582	0.0005	0.6771	4.31166	4.06561	8.37728
hsa-miR-1260a	MIMAT0005911	4.1928e-05	0.00082322	0.0009	0.6542	1.5059	8.10468	9.61058
hsa-miR-302d-3p	MIMAT0000718	4.42698e-05	0.000848504	<0.0001	0.7542	2.43286	2.7331	5.16596
hsa-miR-374b-5p	MIMAT0004955	7.06638e-05	0.00132289	0.001	0.6458	-3.21795	3.21795	0
hsa-miR-223-3p	MIMAT0000280	8.13068e-05	0.00148755	<0.0001	0.7792	-2.68753	7.47502	4.78749
hsa-miR-132-3p	MIMAT0000426	8.37692e-05	0.00149854	0.0001	0.7292	-3.5493	3.5493	0
hsa-miR-532-5p	MIMAT0002888	9.0625e-05	0.00158594	0.0046	0.5792	-0.561269	0.561269	0
hsa-miR-15b-5p	MIMAT0000417	0.000155873	0.00264696	0.0012	0.6396	-2.78858	5.92619	3.13761
hsa-miR-543	MIMAT0004954	0.000157831	0.00264696	0.0016	0.6271	-0.706016	0.706016	0
hsa-miR-1246	MIMAT0005898	0.000161376	0.00265118	0.0015	0.6292	2.2541	4.43676	6.69086
hsa-miR-195-5p	MIMAT0000461	0.000199744	0.00321588	0.0006	0.6708	-2.52736	2.52736	0
hsa-miR-204-5p	MIMAT0000265	0.000252824	0.00399065	0.0009	0.6542	-1.64708	1.64708	0
hsa-miR-151a-3p	MIMAT0000757	0.00031324	0.0047577	0.0022	0.6125	-1.56017	1.56017	0
hsa-let-7f-5p	MIMAT0000067	0.000666131	0.00993029	0.0014	0.6333	-2.59839	6.4209	3.82252
hsa-miR-382-5p	MIMAT0000737	0.000774381	0.0113341	0.0007	0.6604	-2.36772	4.25023	1.88251
hsa-miR-199a-5p	MIMAT0000231	0.000959769	0.0137967	0.0002	0.7063	-2.24846	7.08772	4.83926
hsa-miR-145-5p	MIMAT0000437	0.00103471	0.014361	<0.0001	0.8229	-1.83035	9.03899	7.20864
hsa-miR-126-3p	MIMAT0000445	0.00102912	0.014361	<0.0001	0.7708	-1.75636	9.16046	7.4041
hsa-miR-140-5p	MIMAT0000431	0.00172065	0.0223407	0.0165	0.5146	-3.001	3.001	0
hsa-miR-98	MIMAT0000096	0.00258262	0.0324846	0.0015	0.6292	-1.97017	4.2204	2.25022
hsa-miR-186-5p	MIMAT0000456	0.00272755	0.0337796	0.0006	0.6708	-2.82782	2.82782	0
hsa-miR-451a	MIMAT0001631	0.00337163	0.0405099	0.0044	0.5813	-2.62587	9.16046	6.53459
hsa-miR-4488	MIMAT0019022	0.0035043	0.0414847	0.0031	0.5979	2.62033	1.9226	4.54293
hsa-miR-612	MIMAT0003280	0.00355754	0.0415047	0.0021	0.6146	1.87297	0	1.87297
hsa-miR-30b-5p	MIMAT0000420	0.00370373	0.0425928	0.0003	0.7021	-2.10963	4.8448	2.73517
hsa-miR-27a-3p	MIMAT0000084	0.00395713	0.0448661	0.0735	0.4271	-0.289664	0.289664	0
hsa-miR-548ai	MIMAT0018989	0.00404612	0.0452379	0.0624	0.4375	-0.299514	0.299514	0
hsa-miR-601	MIMAT0003269	0.00426146	0.0463578	0.0052	0.5729	-3.17723	4.73355	1.55632
hsa-miR-146a-5p	MIMAT0000449	0.00424603	0.0463578	0.0147	0.5208	-2.92657	3.58376	0.657191
