# Supplementary material for: Deregulation of miRNAs in malignant pleural mesothelioma is associated with prognosis and suggests an alteration of cell metabolism
Source: Sci Rep. 2017 Jun 9;7:3140. doi: 10.1038/s41598-017-02694-0 (PMC5466648; doi:10.1038/s41598-017-02694-0)
Supplement: Supplementary file 4 — Suppl Table 3 [file 41598_2017_2694_MOESM4_ESM.xls]

## Sheet: Metadata
SERIES
title	Deregulation of miRNA in malignant pleaural mesothelioma is associated with prognosis and suggests an alteration of cell metabolism
summary	Total RNA was extracted from healthy/MPM pleural tissues with Trizol and treated with Dnase. Equal amounts of input RNAs were reverse transcribed with specific TaqMan microRNA Assays t validate the top five deregulated miRNAs according to our nanostring analisis. Housekeeping miRNAs were selected after GeNorm analysis and resulted to be U6, RNU44 and RNU48.
contributor	Chiara De Santi
contributor	Ombretta Melaiu
SAMPLES
Sample name	title	description	source name	organism	characteristics: Tissue	molecule	Code	Sex	Age_at _diagnosis	Subtype
M01				Homo sapiens	malignant pleural mesothelioma	total RNA	M01	F	40	Epithelioid
M02				Homo sapiens	malignant pleural mesothelioma	total RNA	M02	M	72	Biphasic
M03				Homo sapiens	malignant pleural mesothelioma	total RNA	M03	M	69	Epithelioid
M04				Homo sapiens	malignant pleural mesothelioma	total RNA	M04	M	56	Biphasic
M06				Homo sapiens	malignant pleural mesothelioma	total RNA	M06	F	77	Epithelioid
M07				Homo sapiens	malignant pleural mesothelioma	total RNA	M07	M	69	Epithelioid
M13				Homo sapiens	malignant pleural mesothelioma	total RNA	M13	F	60	Epithelioid
M14				Homo sapiens	malignant pleural mesothelioma	total RNA	M14	M	73	Epithelioid
M15				Homo sapiens	malignant pleural mesothelioma	total RNA	M15	M	68	Epithelioid
M16				Homo sapiens	malignant pleural mesothelioma	total RNA	M16	M	61	Epithelioid
M17				Homo sapiens	malignant pleural mesothelioma	total RNA	M17	M	48	Biphasic
M18				Homo sapiens	malignant pleural mesothelioma	total RNA	M18	M	64	Biphasic
M19				Homo sapiens	malignant pleural mesothelioma	total RNA	M19	M	64	Epithelioid
M20				Homo sapiens	malignant pleural mesothelioma	total RNA	M20	M	61	Epithelioid
M21				Homo sapiens	malignant pleural mesothelioma	total RNA	M21	M	65	Sarcomatoid
M22				Homo sapiens	malignant pleural mesothelioma	total RNA	M22	M	65	Epithelioid
N01				Homo sapiens	healthy tissue	total RNA	N01	M	74	N/A
N03				Homo sapiens	healthy tissue	total RNA	N03	M	85	N/A
N04				Homo sapiens	healthy tissue	total RNA	N04	M	76	N/A
N05				Homo sapiens	healthy tissue	total RNA	N05	M	77	N/A
N06				Homo sapiens	healthy tissue	total RNA	N06	M	65	N/A
N07				Homo sapiens	healthy tissue	total RNA	N07	F	65	N/A
N08				Homo sapiens	healthy tissue	total RNA	N08	M	76	N/A
N09				Homo sapiens	healthy tissue	total RNA	N09	M	80	N/A
N11				Homo sapiens	healthy tissue	total RNA	N11	F	69	N/A
N12				Homo sapiens	healthy tissue	total RNA	N12	F	76	N/A
N13				Homo sapiens	healthy tissue	total RNA	N13	F	69	N/A
N14				Homo sapiens	healthy tissue	total RNA	N14	M	68	N/A
N16				Homo sapiens	healthy tissue	total RNA	N16	F	82	N/A
N17				Homo sapiens	healthy tissue	total RNA	N17	M	76	N/A
N18				Homo sapiens	healthy tissue	total RNA	N18	F	76	N/A
N19				Homo sapiens	healthy tissue	total RNA	N19	F	59	N/A
N20				Homo sapiens	healthy tissue	total RNA	N20	M	77	N/A
PROTOCOLS
extract protocol	Total RNA was extracted with Trizol followed by DNase I treatment.
label protocol	PCR assays were performed using TaqMan MicroRNA Assays following the Manufacturer’s instructions. Reverse transcription was performed using the TaqMan® MicroRNA Reverse Transcription Kit (Life Technologies, Monza, Italy) using stem-loop specific miRNA primers starting from 100 ng of total RNA. Quantitative real-time PCR were performed with 40 cycles at 95 oC for 15 seconds and 60 oC for 60 second…
data processing	For the normalization we used the geometric mean of the three housekeeping miRNAs selected with GeNorm, as suggested by Vandesompele et al in Genome Biol (2002). The housekeeping miRNAs are U6, RNU44 and RNU48.
data processing	The relative expression levels for the target genes in MPM vs non-MPM samples were calculated by geNorm method (Vandesompele et al, Genome Biol, 2002)
data processing	The normalized expression levels were analysed with a two-sided Mann–Whitney–Wilcoxon test followed by Bonferroni's correction for multiple testing
value definition	Matrix non-normalized worksheet reports the average Ct of the sample run in triplicate
value definition	Matrix normalized worksheet reports normalized signal (against housekeeping genes).

## Sheet: Raw_data
ID_REF	Taqman Assay ID	M01	M02	M03	M04	M06	M07	M13	M14	M15	M16	M17	M18	M19	M20	M21	M22	N01	N03	N04	N05	N06	N07	N08	N09	N11	N12	N13	N14	N16	N17	N18	N19	N20
U6	001973	18.351	17.9417	20.685	17.834	19.2638	18.8704	27.9308	15.3133	19.2176	19.794	17.7638	18.3432	18.9723	19.1883	17.9442	18.5024	21.1258	23.311	24.0845	21.5547	18.7332	23.9771	26.6929	19.673	25.8207	18.6765	21.3889	27.6873	21.8175	21.4649	26.3636	21.9156	20.1153
RNU44	001094	23.2366	19.527	22.2873	20.5554	20.5694	19.2822	30.0027	19.2356	22.2122	20.9659	22.0491	20.7781	20.2592	22.0476	20.4301	19.462	23.4211	25.8535	34.0999	23.7184	21.3903	24.6327	30.9207	22.1931	26.9423	22.9863	24.2915	36.58	24.2033	22.6522	26.6966	24.1867	22.3264
RNU48	001006	20.2557	19.2116	21.2885	19.1551	18.9006	19.4851	27.4379	19.3038	20.2291	19.9051	20.7902	19.8328	18.477	21.1601	19.5561	18.7731	20.28	25.1158	28.6881	22.3065	20.7735	22.3213	26.2289	21.6447	24.2347	20.8137	22.4877	26.2558	22.5099	22.0167	24.7543	22.4995	20.4981
miR-337-3p	002157	30.847	28.514	30.5328	28.6769	31.938	30.5024	36.0641	27.6198	32.3197	28.4689	28.4091	29.5598	33.7065	28.9697	28.8277	27.3013	32.7889	31.6202	37.112	32.1141	29.8822	32.6808	35.059	30.5235	32.6978	29.636	30.0071	34.6943	32.1831	31.8881	33.3027	31.4258	29.9745
miR-185-5p	002271	26.0301	23.0333	27.5372	24.621	26.1226	26.2428	29.097	25.5449	25.3181	27.1931	26.646	24.3137	27.2451	24.7096	23.2953	25.2567	25.1757	27.4118	29.9294	25.6923	26.0261	25.0822	26.462	24.4799	26.4768	26.169	26.2549	27.7921	25.5593	25.796	25.8568	25.864	26.53
miR-485-3p	001277	27.8068	28.368	30.0434	26.8974	30.9091	28.0442	33.8878	27.8123	30.0931	27.9615	29.1228	28.5121	30.5181	29.0396	27.8261	27.9226	31.2727	33.4197	33.7507	31.2886	30.368	31.9975	32.2257	31.4254	32.6765	30.5045	31.0939	31.4112	31.2013	30.415	31.9523	31.1333	28.9144
miR-197-3p	000497	26.4054	24.9144	26.3912	23.6178	24.8316	25.1146	27.7516	24.8545	24.6406	24.3232	26.1249	24.1588	25.698	24.833	23.9586	24.4074	25.3667	27.8284	27.3965	24.7361	24.5054	25.0414	25.3475	24.2161	26.2299	24.4589	25.5579	26.7358	25.1942	25.3141	26.0803	25.4323	25.4589
miR-299-5p	000600	31.631	28.5299	29.6512	27.264	31.0245	29.4003	36.4175	26.7034	29.4444	27.7539	28.188	29.2709	32.1137	28.6129	27.9109	27.9855	29.9896	31.9425	36.5459	31.1313	29.0532	30.6305	33.0941	30.309	31.448	28.8754	28.4268	31.7589	30.4252	31.0809	28.7058	30.4512	27.8342

## Sheet: Normalised_data
ID_REF	Taqman Assay ID	M01	M02	M03	M04	M06	M07	M13	M14	M15	M16	M17	M18	M19	M20	M21	M22	N01	N03	N04	N05	N06	N07	N08	N09	N11	N12	N13	N14	N16	N17	N18	N19	N20
miR-337-3p	2157	0.656745	1.00375	1.42754	1.09477	0.150299	0.315596	4.05319	0.970681	0.226762	2.60043	2.672	0.822241	0.034811	2.74145	1.07807	2.35744	0.340589	6.80157	2.77313	1.027	1.03011	1.50408	5.71399	1.20816	6.03841	1.75996	5.06888	34.4407	1.21971	0.860035	4.7948	2.09584	1.5491
miR-185-5p	2271	0.960834	2.32646	0.590939	0.945087	0.439323	0.313769	26.3226	0.21227	1.5083	0.32682	0.470773	1.61964	0.159222	2.72664	2.58991	0.504834	3.4612	6.52645	20.91	4.57019	0.774297	15.1316	114.848	4.13646	23.3795	1.01013	3.54506	213.818	6.2433	3.04535	43.3944	5.13849	0.87537
miR-485-3p	1277	4.08337	0.839503	1.51472	2.84067	0.2318	1.31083	13.8471	0.642024	0.802179	2.79403	1.23143	1.28469	0.239852	1.97409	1.63145	1.15838	0.73631	1.47686	21.5396	1.37566	0.555983	1.8256	30.7817	0.488693	4.6318	0.728597	1.80368	253.4	1.82069	1.80463	9.24077	1.94004	2.44144
miR-197-3p	497	1.11072	0.94705	1.96103	2.84067	1.61199	1.02843	100.292	0.513665	3.61739	3.58262	1.01305	2.70404	0.6977	3.75328	2.4522	1.36381	4.54677	7.33205	181.463	13.2962	3.33142	23.3408	372.86	7.44734	41.6004	4.95594	8.61796	666.777	12.058	6.37774	55.7315	10.3925	2.75787
miR-299-5p	600	0.252009	0.655967	1.73772	1.92611	0.187052	0.447622	2.09617	1.21048	1.09939	2.82037	2.05788	0.663721	0.0693778	2.31963	1.34474	0.969353	1.56642	3.59437	2.71271	1.34104	1.20907	4.11616	14.7388	0.926177	9.4879	1.97006	10.0145	174.077	2.72543	0.99436	76.6655	2.72111	4.51225

## Sheet: Spectophotometer_RNA
Please note that some samples were dilutes 1:70 in water for the reading at the spectofotometer, others were diluted 1:35
Sample ID	ng/ul	A260	A260/A280
M01	215.6	0.077	1.65
M02	120.4	0.086	1.433
M03	708.4	0.253	1.745
M04	789.6	0.282	1.699
M06	1092	0.39	1.781
M07	212.8	0.076	1.533
M13	1164.8	0.416	1.664
M14	865.2	0.309	1.717
M15	65.8	0.047	1.382
M16	498.4	0.178	1.561
M17	1738.8	0.621	1.971
M18	476	0.17	1.717
M19	1044.4	0.373	1.785
M20	322	0.115	2.054
M21	316.4	0.113	2.132
M22	865.2	0.309	1.766
N01	131.6	0.047	1.765
N03	116.2	0.083	1.407
N04	102.2	0.073	1.404
N05	77	0.055	1.341
N06	68.6	0.049	1.324
N07	113.4	0.081	1.286
N08	110.6	0.079	1.411
N09	86.8	0.031	1.339
N11	170.8	0.061	1.386
N12	215.6	0.077	1.75
N13	133	0.095	1.267
N14	193.2	0.069	1.685
N16	113.4	0.081	1.373
N17	93.8	0.067	1.426
N18	148.4	0.053	1.262
N19	117.6	0.084	1.235
N20	1145.2	0.409	1.985
