# Supplementary material for: Deregulation of miRNAs in malignant pleural mesothelioma is associated with prognosis and suggests an alteration of cell metabolism
Source: Sci Rep. 2017 Jun 9;7:3140. doi: 10.1038/s41598-017-02694-0 (PMC5466648; doi:10.1038/s41598-017-02694-0)
Supplement: Supplementary file 5 — Suppl Table 4 [file 41598_2017_2694_MOESM5_ESM.xls]

## Sheet: miR-15b-5p
Transcript Id	Gene Id	name	miTG score
ENST00000263390	ENSG00000105085	MED26	1.000
ENST00000328252	ENSG00000182752	PAPPA	1.000
ENST00000441556	ENSG00000077063	CTTNBP2	1.000
ENST00000368099	ENSG00000213085	CCDC19	1.000
ENST00000366539	ENSG00000117020	AKT3	1.000
ENST00000319119	ENSG00000177125	ZBTB34	1.000
ENST00000251020	ENSG00000103449	SALL1	1.000
ENST00000504154	ENSG00000145147	SLIT2	1.000
ENST00000342228	ENSG00000168575	SLC20A2	1.000
ENST00000264498	ENSG00000138685	FGF2	1.000
ENST00000262643	ENSG00000105173	CCNE1	1.000
ENST00000228437	ENSG00000110851	PRDM4	1.000
ENST00000361368	ENSG00000198742	SMURF1	1.000
ENST00000359766	ENSG00000198586	TLK1	1.000
ENST00000541112	ENSG00000137449	CPEB2	1.000
ENST00000286307	ENSG00000155858	LSM11	1.000
ENST00000316981	ENSG00000181690	PLAG1	1.000
ENST00000482777	ENSG00000204842	ATXN2	1.000
ENST00000430012	ENSG00000105204	DYRK1B	1.000
ENST00000299613	ENSG00000166483	WEE1	1.000
ENST00000235307	ENSG00000116667	C1orf21	1.000
ENST00000315204	ENSG00000130413	STK33	1.000
ENST00000356698	ENSG00000146374	RSPO3	1.000
ENST00000358740	ENSG00000196333	AL158821.1	1.000
ENST00000368346	ENSG00000116539	ASH1L	1.000
ENST00000393487	ENSG00000071073	MGAT4A	1.000
ENST00000375442	ENSG00000184205	TSPYL2	1.000
ENST00000369869	ENSG00000162650	ATXN7L2	0.999
ENST00000367667	ENSG00000143207	RFWD2	0.999
ENST00000261211	ENSG00000059758	CDK17	0.999
ENST00000343090	ENSG00000130939	UBE4B	0.999
ENST00000381854	ENSG00000106993	CDC37L1	0.999
ENST00000346618	ENSG00000112242	E2F3	0.999
ENST00000369151	ENSG00000151893	CACUL1	0.999
ENST00000288828	ENSG00000157954	WIPI2	0.999
ENST00000408038	ENSG00000166167	BTRC	0.999
ENST00000520013	ENSG00000113643	RARS	0.999
ENST00000403607	ENSG00000145934	TENM2	0.999
ENST00000400183	ENSG00000155313	USP25	0.999
ENST00000243298	ENSG00000123570	RAB9B	0.999
ENST00000260283	ENSG00000137727	ARHGAP20	0.999
ENST00000371408	ENSG00000176273	SLC35G1	0.999
ENST00000334121	ENSG00000153914	SREK1	0.999
ENST00000392995	ENSG00000170836	PPM1D	0.999
ENST00000262052	ENSG00000110911	SLC11A2	0.999
ENST00000284523	ENSG00000154342	WNT3A	0.999
ENST00000406396	ENSG00000119537	KDSR	0.998
ENST00000381894	ENSG00000125895	TMEM74B	0.998
ENST00000373555	ENSG00000136935	GOLGA1	0.998
ENST00000262158	ENSG00000101665	SMAD7	0.998

## Sheet: miR-126-3p
Transcript Id	Gene Id	name	miTG score
ENST00000306726	ENSG00000169410	PTPN9	0.982
ENST00000359337	ENSG00000196576	PLXNB2	0.916
ENST00000590750	ENSG00000267260	CTD-2162K18.4	0.901
ENST00000586659	ENSG00000197256	KANK2	0.882
ENST00000343713	ENSG00000091409	ITGA6	0.881
ENST00000586470	ENSG00000172000	ZNF556	0.875
ENST00000360947	ENSG00000165804	ZNF219	0.845
ENST00000299084	ENSG00000166068	SPRED1	0.821
ENST00000274289	ENSG00000145632	PLK2	0.813
ENST00000305123	ENSG00000169047	IRS1	0.806
ENST00000477571	ENSG00000157800	SLC37A3	0.792
ENST00000216259	ENSG00000100417	PMM1	0.788
ENST00000389532	ENSG00000130559	CAMSAP1	0.766
ENST00000298097	ENSG00000165355	FBXO33	0.762
ENST00000377309	ENSG00000089101	C20orf26	0.757
ENST00000280886	ENSG00000151240	DIP2C	0.750
ENST00000276431	ENSG00000120889	TNFRSF10B	0.738
ENST00000375980	ENSG00000142634	EFHD2	0.714
ENST00000565644	ENSG00000103257	SLC7A5	0.704
ENST00000510026	ENSG00000172262	ZNF131	0.701
ENST00000398970	ENSG00000167193	CRK	0.696
ENST00000298552	ENSG00000165699	TSC1	0.690
ENST00000526262	ENSG00000131626	PPFIA1	0.678
ENST00000467604	ENSG00000121578	B4GALT4	0.670
ENST00000389772	ENSG00000241484	ARHGAP8	0.667
ENST00000261349	ENSG00000070018	LRP6	0.667
ENST00000376744	ENSG00000139370	SLC15A4	0.662
ENST00000376945	ENSG00000125285	SOX21	0.659
ENST00000490910	ENSG00000101343	CRNKL1	0.652
ENST00000371699	ENSG00000172889	EGFL7	0.637
ENST00000326181	ENSG00000131653	TRAF7	0.633
ENST00000372829	ENSG00000126947	ARMCX1	0.627
ENST00000302350	ENSG00000168564	CDKN2AIP	0.626
ENST00000366691	ENSG00000116574	RHOU	0.625
ENST00000377967	ENSG00000147050	KDM6A	0.624
ENST00000442998	ENSG00000030110	BAK1	0.623
ENST00000403729	ENSG00000163297	ANTXR2	0.621
ENST00000302190	ENSG00000169439	SDC2	0.619
ENST00000522363	ENSG00000104299	INTS9	0.619
ENST00000553915	ENSG00000100462	PRMT5	0.618
ENST00000401399	ENSG00000163531	NFASC	0.616
ENST00000325404	ENSG00000181449	SOX2	0.616
ENST00000381287	ENSG00000134352	IL6ST	0.615
ENST00000379792	ENSG00000051108	HERPUD1	0.614
ENST00000392665	ENSG00000151704	KCNJ1	0.613
ENST00000592416	ENSG00000176624	MEX3C	0.612
ENST00000369445	ENSG00000185990	F8A3	0.604
ENST00000552674	ENSG00000139613	SMARCC2	0.601
ENST00000311638	ENSG00000174796	THAP6	0.600

## Sheet: miR-145-5p
Transcript Id	Gene Id	name	miTG score
ENST00000338700	ENSG00000109654	TRIM2	0.999
ENST00000357825	ENSG00000196935	SRGAP1	0.995
ENST00000288139	ENSG00000157388	CACNA1D	0.995
ENST00000358823	ENSG00000118200	CAMSAP2	0.993
ENST00000265362	ENSG00000075213	SEMA3A	0.993
ENST00000560606	ENSG00000166831	RBPMS2	0.993
ENST00000528821	ENSG00000023697	DERA	0.992
ENST00000305557	ENSG00000114993	RTKN	0.992
ENST00000316594	ENSG00000126945	HNRNPH2	0.991
ENST00000257724	ENSG00000135272	MDFIC	0.989
ENST00000584307	ENSG00000176105	YES1	0.986
ENST00000335866	ENSG00000106070	GRB10	0.986
ENST00000237264	ENSG00000028839	TBPL1	0.981
ENST00000529993	ENSG00000162337	LRP5	0.978
ENST00000382713	ENSG00000206052	DOK6	0.974
ENST00000377263	ENSG00000178585	CTNNBIP1	0.974
ENST00000303254	ENSG00000172073	TEX37	0.973
ENST00000258884	ENSG00000136379	ABHD17C	0.971
ENST00000261657	ENSG00000038532	CLEC16A	0.971
ENST00000512215	ENSG00000138814	PPP3CA	0.971
ENST00000353411	ENSG00000113558	SKP1	0.969
ENST00000430298	ENSG00000214189	ZNF788	0.966
ENST00000556428	ENSG00000100603	SNW1	0.966
ENST00000375437	ENSG00000136531	SCN2A	0.966
ENST00000425660	ENSG00000075624	ACTB	0.964
ENST00000421367	ENSG00000107566	ERLIN1	0.960
ENST00000369519	ENSG00000203867	RBM20	0.959
ENST00000554611	ENSG00000036530	CYP46A1	0.959
ENST00000550585	ENSG00000197111	PCBP2	0.959
ENST00000345060	ENSG00000188778	ADRB3	0.957
ENST00000398468	ENSG00000214513	NOTO	0.956
ENST00000317135	ENSG00000130224	LRCH2	0.956
ENST00000448507	ENSG00000132405	TBC1D14	0.955
ENST00000299167	ENSG00000102893	PHKB	0.954
ENST00000476379	ENSG00000145075	CCDC39	0.951
ENST00000313708	ENSG00000164330	EBF1	0.951
ENST00000559724	ENSG00000197299	BLM	0.951
ENST00000389142	ENSG00000135506	OS9	0.950
ENST00000358015	ENSG00000119318	RAD23B	0.949
ENST00000564558	ENSG00000184939	ZFP90	0.947
ENST00000484733	ENSG00000092108	SCFD1	0.947
ENST00000360394	ENSG00000116903	EXOC8	0.945
ENST00000482512	ENSG00000173230	GOLGB1	0.943
ENST00000489805	ENSG00000137203	TFAP2A	0.943
ENST00000328299	ENSG00000184005	ST6GALNAC3	0.942
ENST00000534981	ENSG00000111726	CMAS	0.941
ENST00000369201	ENSG00000170370	EMX2	0.941
ENST00000357272	ENSG00000136068	FLNB	0.941
ENST00000331351	ENSG00000182601	HS3ST4	0.941
ENST00000373275	ENSG00000165288	BRWD3	0.938

## Sheet: miR-185-5p
Transcript Id	Gene Id	name	miTG score
ENST00000361781	ENSG00000198964	SGMS1	1.000
ENST00000264360	ENSG00000138650	PCDH10	1.000
ENST00000367537	ENSG00000116698	SMG7	1.000
ENST00000400191	ENSG00000133216	EPHB2	1.000
ENST00000558658	ENSG00000259288	PAK6	1.000
ENST00000260197	ENSG00000137642	SORL1	1.000
ENST00000536719	ENSG00000074319	TSG101	1.000
ENST00000327906	ENSG00000010318	PHF7	1.000
ENST00000337907	ENSG00000142599	RERE	1.000
ENST00000587091	ENSG00000147100	SLC16A2	0.999
ENST00000298181	ENSG00000187754	SSX7	0.999
ENST00000512248	ENSG00000145723	GIN1	0.999
ENST00000510866	ENSG00000120733	KDM3B	0.999
ENST00000229340	ENSG00000111737	RAB35	0.999
ENST00000412718	ENSG00000214562	NUTM2D	0.999
ENST00000521208	ENSG00000181790	BAI1	0.998
ENST00000374719	ENSG00000131080	EDA2R	0.998
ENST00000265563	ENSG00000114302	PRKAR2A	0.998
ENST00000549357	ENSG00000258053	CTD-2021H9.3	0.998
ENST00000447983	ENSG00000137100	DCTN3	0.998
ENST00000253807	ENSG00000248383	PCDHAC1	0.998
ENST00000448454	ENSG00000243444	PALM2	0.997
ENST00000368773	ENSG00000203786	KPRP	0.997
ENST00000309934	ENSG00000121542	SEC22A	0.997
ENST00000412401	ENSG00000170417	TMEM182	0.996
ENST00000427594	ENSG00000176771	NCKAP5	0.996
ENST00000334528	ENSG00000248905	FMN1	0.996
ENST00000258301	ENSG00000135823	STX6	0.996
ENST00000533338	ENSG00000168172	HOOK3	0.996
ENST00000557056	ENSG00000129467	ADCY4	0.995
ENST00000489244	ENSG00000206530	WDR52	0.995
ENST00000517325	ENSG00000147457	CHMP7	0.995
ENST00000527850	ENSG00000014138	POLA2	0.995
ENST00000391821	ENSG00000142528	ZNF473	0.995
ENST00000525985	ENSG00000227184	EPPK1	0.995
ENST00000359660	ENSG00000145743	FBXL17	0.994
ENST00000445889	ENSG00000163161	ERCC3	0.994
ENST00000482512	ENSG00000173230	GOLGB1	0.993
ENST00000543879	ENSG00000021776	AQR	0.993
ENST00000296452	ENSG00000164061	BSN	0.993
ENST00000415178	ENSG00000158486	DNAH3	0.992
ENST00000394049	ENSG00000213424	KRT222	0.992
ENST00000577831	ENSG00000125686	MED1	0.991
ENST00000244769	ENSG00000124788	ATXN1	0.991
ENST00000461621	ENSG00000204356	NELFE	0.990
ENST00000257552	ENSG00000135097	MSI1	0.990
ENST00000371520	ENSG00000121310	ECHDC2	0.990
ENST00000318999	ENSG00000137343	ATAT1	0.990
ENST00000368184	ENSG00000160856	FCRL3	0.990
ENST00000367553	ENSG00000135838	NPL	0.990

## Sheet: miR-197-3p
Transcript Id	Gene Id	name	miTG score
ENST00000534964	ENSG00000047346	FAM214A	1.000
ENST00000409338	ENSG00000257529	RPL36A-HNRNPH2	1.000
ENST00000406875	ENSG00000064393	HIPK2	1.000
ENST00000524630	ENSG00000198561	CTNND1	1.000
ENST00000328933	ENSG00000100321	SYNGR1	0.999
ENST00000407008	ENSG00000087095	NLK	0.999
ENST00000237283	ENSG00000189007	ADAT2	0.998
ENST00000345721	ENSG00000145730	PAM	0.998
ENST00000552884	ENSG00000205323	SARNP	0.998
ENST00000491718	ENSG00000090905	TNRC6A	0.998
ENST00000380122	ENSG00000086712	TXLNG	0.998
ENST00000499810	ENSG00000120705	ETF1	0.997
ENST00000315870	ENSG00000071243	ING3	0.997
ENST00000339843	ENSG00000106258	CYP3A5	0.997
ENST00000468435	ENSG00000147854	UHRF2	0.997
ENST00000306726	ENSG00000169410	PTPN9	0.997
ENST00000445960	ENSG00000121210	KIAA0922	0.996
ENST00000441173	ENSG00000188186	LAMTOR4	0.996
ENST00000338965	ENSG00000188211	NCR3LG1	0.996
ENST00000431051	ENSG00000173692	PSMD1	0.995
ENST00000411772	ENSG00000067369	TP53BP1	0.995
ENST00000474237	ENSG00000154358	OBSCN	0.994
ENST00000440474	ENSG00000197283	SYNGAP1	0.994
ENST00000524388	ENSG00000149380	P4HA3	0.994
ENST00000380361	ENSG00000080603	SRCAP	0.993
ENST00000329608	ENSG00000184371	CSF1	0.992
ENST00000372904	ENSG00000124120	TTPAL	0.992
ENST00000263640	ENSG00000115170	ACVR1	0.991
ENST00000511475	ENSG00000169567	HINT1	0.991
ENST00000531050	ENSG00000152894	PTPRK	0.990
ENST00000434009	ENSG00000009413	REV3L	0.990
ENST00000509549	ENSG00000242259	C22orf39	0.989
ENST00000217420	ENSG00000101438	SLC32A1	0.989
ENST00000542843	ENSG00000187268	FAM9C	0.988
ENST00000255380	ENSG00000133019	CHRM3	0.988
ENST00000460236	ENSG00000129292	PHF20L1	0.988
ENST00000333050	ENSG00000184857	TMEM186	0.988
ENST00000494649	ENSG00000137074	APTX	0.987
ENST00000544303	ENSG00000129873	CDY2B	0.987
ENST00000393230	ENSG00000106459	NRF1	0.987
ENST00000426790	ENSG00000182415	CDY2A	0.987
ENST00000461221	ENSG00000012048	BRCA1	0.986
ENST00000328945	ENSG00000184860	SDR42E1	0.986
ENST00000335007	ENSG00000186298	PPP1CC	0.983
ENST00000394420	ENSG00000159579	RSPRY1	0.983
ENST00000506750	ENSG00000039123	SKIV2L2	0.983
ENST00000504910	ENSG00000160883	HK3	0.983
ENST00000269919	ENSG00000130517	PGPEP1	0.982
ENST00000568252	ENSG00000179455	MKRN3	0.982
ENST00000426248	ENSG00000144283	PKP4	0.981

## Sheet: miR-299-5p
Transcript Id	GeneId	name	miTG score
ENST00000261461	ENSG00000066027	PPP2R5A	0.999
ENST00000354817	ENSG00000197601	FAR1	0.999
ENST00000290524	ENSG00000143390	RFX5	0.998
ENST00000266692	ENSG00000067798	NAV3	0.998
ENST00000535623	ENSG00000128595	CALU	0.996
ENST00000342320	ENSG00000168214	RBPJ	0.994
ENST00000580553	ENSG00000125695	RP11-51F16.8	0.993
ENST00000426431	ENSG00000185591	SP1	0.993
ENST00000373555	ENSG00000136935	GOLGA1	0.992
ENST00000240185	ENSG00000120948	TARDBP	0.992
ENST00000356721	ENSG00000196470	SIAH1	0.990
ENST00000345739	ENSG00000115966	ATF2	0.990
ENST00000312431	ENSG00000151914	DST	0.990
ENST00000503468	ENSG00000069869	NEDD4	0.989
ENST00000244745	ENSG00000124766	SOX4	0.989
ENST00000274093	ENSG00000145451	GLRA3	0.989
ENST00000497671	ENSG00000151923	TIAL1	0.988
ENST00000375321	ENSG00000107968	MAP3K8	0.987
ENST00000287169	ENSG00000156599	ZDHHC5	0.986
ENST00000491718	ENSG00000090905	TNRC6A	0.985
ENST00000436010	ENSG00000169855	ROBO1	0.984
ENST00000439947	ENSG00000171103	TRMT61B	0.981
ENST00000367607	ENSG00000135837	CEP350	0.980
ENST00000296145	ENSG00000241186	TDGF1	0.980
ENST00000397166	ENSG00000085788	DDHD2	0.979
ENST00000337273	ENSG00000083312	TNPO1	0.978
ENST00000309042	ENSG00000084093	REST	0.978
ENST00000431051	ENSG00000173692	PSMD1	0.977
ENST00000375169	ENSG00000196632	WNK3	0.977
ENST00000302538	ENSG00000159842	ABR	0.977
ENST00000258963	ENSG00000136451	VEZF1	0.976
ENST00000375419	ENSG00000204352	C9orf129	0.974
ENST00000371132	ENSG00000124222	STX16	0.973
ENST00000581862	ENSG00000263711	RP11-169F17.1	0.972
ENST00000415806	ENSG00000145779	TNFAIP8	0.970
ENST00000395699	ENSG00000146676	PURB	0.969
ENST00000306434	ENSG00000168906	MAT2A	0.968
ENST00000447684	ENSG00000088038	CNOT3	0.967
ENST00000366796	ENSG00000164488	DACT2	0.966
ENST00000256246	ENSG00000133863	TEX15	0.965
ENST00000408996	ENSG00000134970	TMED7	0.965
ENST00000304058	ENSG00000169570	DTWD2	0.965
ENST00000369516	ENSG00000134198	TSPAN2	0.965
ENST00000513000	ENSG00000109452	INPP4B	0.964
ENST00000359943	ENSG00000196937	FAM3C	0.964
ENST00000381477	ENSG00000120215	MLANA	0.963
ENST00000539726	ENSG00000177675	CD163L1	0.963
ENST00000370214	ENSG00000117528	ABCD3	0.960
ENST00000375520	ENSG00000204365	C10orf126	0.958
ENST00000256861	ENSG00000123243	ITIH5	0.958

## Sheet: intersection
miRNAs	target name
miR-126 miR-197	PTPN9
miR-197 miR-299	PSMD1 TNRC6A
miR-15b miR-299	GOLGA1
miR-145 miR-185	GOLGB1
